# Supplementary material for: Structure-based classification predicts drug response in EGFR-mutant NSCLC
Source: Nature. 2021 Sep 15;597(7878):732–7. doi: 10.1038/s41586-021-03898-1 (PMC8481125; doi:10.1038/s41586-021-03898-1)
Supplement: Supplementary file 3 — Source Data Fig. 1 [file 41586_2021_3898_MOESM3_ESM.xlsx]

## Sheet: Panel A
	EGFR mutant NSCLC Patients
Ex19del	3802
L858R	2670
Classical +T790M	1289
T790M	32
Classical +T790M + Atypical	254
Atypical	1459
Compound (T790M neg)	1053
Ex20ins	1060
Sum	11619

## Sheet: Panel B
	Atypical EGFR mutations
Exon 20ins	1507
Exon 20pt	1380
Exon 21	1300
Other	142
Transmembrane	16
Extracellular	473
Exon 18	1707
Exon 19	674
Sum	7199

## Sheet: Panel C
Atypical Mutations (>1%)
	Weighted Frequency across databases
G719X	11.4716
E709X	3.54857
E709_T710 delinsD	1.69615
L718Q/V	1.27195
L747S/P	1.21955
A767_V769dupASV	3.7265
S768I	5.52462
S768dupSVD	3.60821
H773insNPH	1.31174
H773dupH	1.31891
C797S	4.58738
L861Q	5.85052
L833F/V	1.34783

## Sheet: Panel D
Time (Months)	Classical EGFR (N=264)	Atypical EGFR (N=109)
7	0			0 = censored
23	1			1 = event
17	1
9	1
14	1
15	1
31	1
23	0
7	1
12	1
6	0
16	1
10	1
24	0
7	1
11	1
31	0
11	1
14	1
10	0
31	0
9	1
28	0
28	0
12	1
2	1
8	0
9	1
9	0
7	1
15	1
9	0
13	1
9	1
0	1
10	1
20	0
21	0
20	0
19	1
6.5	0
15	1
11	0
19	1
18	1
15	0
9	1
5.5	1
4	0
2	1
12	0
12	1
13	1
8	1
4	0
3	1
1	1
0.5	0
10	0
11	0
10	1
3	1
4	0
6	1
8	0
17	1
2	1
11	1
14	0
44	1
11	1
9	1
22	1
13	1
9	1
79	1
13	1
82	0
4	1
12	0
14	1
36	1
21	1
19	1
23	1
13	1
32	1
37	1
64	0
31	1
9	1
3	1
14	1
36	1
19	1
11	1
25	1
14	1
11	1
0	1
12	0
11	1
12	1
14	1
36	1
5	0
25	1
7	1
22	1
13	0
14	1
26	1
6	1
5	1
15	1
8	1
19	1
8	1
30	0
44	1
17.47	0
2.73	1
26.37	0
4	1
21.43	0
23.73	0
10.47	1
15.4	1
5.37	1
16	0
12.47	1
14.4	0
19.03	0
19.93	0
8.27	1
4.67	1
15.93	0
13.63	0
15.07	0
11.17	0
20.4	0
17.5	0
4.63	0
12.07	0
15.7	0
4.4	1
12.13	0
1.9	0
7.4	0
22.67	0
5.03	1
10.1	1
12.67	1
23.83	0
6.13	0
21.87	0
17.93	0
20.63	0
6.43	1
20.17	0
21.2	0
19.07	1
12.47	1
3.23	1
18.07	0
7.27	1
16.8	0
8.13	0
18.93	0
18.53	0
17.7	0
17.03	0
11.1	1
4.43	1
16.33	1
14.63	0
13.6	0
2.47	1
8.3	1
15.1	0
16.03	0
9.43	1
1.63	1
3.93	1
2.67	0
2.13	1
5.77	1
13.33	0
12.67	0
13.2	0
11.53	1
6.17	0
15.1	0
12.33	0
6.03	1
6.23	0
10.33	0
5.77	1
10.97	0
10.33	0
4	1
10.73	0
10.67	0
10.03	1
8.43	0
9	0
2.13	0
8.37	0
6.77	1
9.97	0
8.13	0
8.6	0
5.43	0
7.07	0
6.03	0
9.33	0
4.93	0
6.53	0
6.5	0
5.33	0
10.6	0
5.93	0
5.73	0
5.5	0
4.3	0
4.83	0
4.2	0
3.13	0
1.73	0
3.13	1
2.13	0
2.47	0
13.97	1
2.77	0
0.7	0
2.03	1
5.1	0
4.06667	0
9.33333	1
14.9667	0
4.13333	1
19.4667	0
5.63333	1
6.93333	1
6.76667	0
19.9	0
10.5	0
9.1	1
15.3667	1
12.5667	0
12.2667	1
11.2333	0
2.03333	1
4.16667	0
23.6667	0
3.06667	1
25.3333	0
6.2	0
24.8667	0
28.6	0
2.03333	0
14.6667	0
25.2333	1
9.16667	1
23.67		1
24		1
16.9		1
7.13		1
16.08		0
4.93		0
8.48		1
1.35		1
5.98		1
3.02		1
53.06		1
20.02		0
17.75		1
36.16		1
33.01		1
55.3		1
19.27		1
2.99		1
9.99		1
21.67		1
28.04		1
36.79		1
4.6		0
4.21		0
13.15		1
4.37		1
8.12		0
2.07		1
14.93		1
2.93		1
4.99726		1
24.3945		1
9.07397		1
41.063		1
14.53		1
47.18		1
28.31		1
8.48		1
23.93		1
0.95		1
18.18		0
26.79		1
0.62		1
0.46		1
25.05		1
10.65		1
9.99		1
10.98		1
15.02		1
15.55		1
1.05		1
13.02		1
2.99		1
1.22		1
6.02		1
12		1
2.3		1
21.76		1
4.83		1
2.17		1
41.9836		1
4.01		1
3.02		1
0.99		1
4.04		1
1.81		1
8.05		1
5.26		1
21.47		1
14.73		1
4.11		1
7.59		1
5.72		0
1.15		1
2		1
4.14		1
5.26		1
4.6		1
2.6		1
9.83		1
1.28		1
8.98		1
17.37		0
24.76		1
19.53		1
4.14		1
1.6		1
6.35		1
23.28		0
7.36		1
17.46		0
22.09		1
2.07		1
17.92		1
21.01		1
15.09		1
11.51		1
8.38		1
5.52		1
11.05		1
1.5		1
2		1
1		1
2		1
2		1
2		1
2		1
1		1
4		1

## Sheet: Panel E
All Atypical
HR	Lower 95% CI	Upper 95% CI	p-value
1.88	1.411	2.505	<0.0001
Atypical (no Ex20ins)
HR	Lower 95% CI	Upper 95% CI	p-value
1.715	1.279	2.3	<0.0001
Exon 18
HR	Lower 95% CI	Upper 95% CI	p-value
1.313	0.8794	1.961	NS
Exon 19
HR	Lower 95% CI	Upper 95% CI	p-value
2.33	1.134	4.797	0.0006
Exon 20
HR	Lower 95% CI	Upper 95% CI	p-value
3.154	1.264	7.868	<0.0001
Exon 21
HR	Lower 95% CI	Upper 95% CI	p-value
1.934	1.116	3.341	0.0018
