# Supplementary material for: Structure-based classification predicts drug response in EGFR-mutant NSCLC
Source: Nature. 2021 Sep 15;597(7878):732–7. doi: 10.1038/s41586-021-03898-1 (PMC8481125; doi:10.1038/s41586-021-03898-1)
Supplement: Supplementary file 4 — Source Data Fig. 2 [file 41586_2021_3898_MOESM4_ESM.xlsx]

## Sheet: Panel A
Exon 1	Exon 2	Exon 3	Group	EGFR Mutation	Erlotinib	Erlotinib	Erlotinib	Gefitinib	Gefitinib	Gefitinib	AZD3759	AZD3759	AZD3759	Sapatinib	Sapatinib	Sapatinib	Afatinib	Afatinib	Afatinib	Dacomitinib	Dacomitinib	Dacomitinib	Neratinib	Neratinib	Neratinib	Poziotinib	Poziotinib	Poziotinib	Tarlox-TKI	Tarlox-TKI	Tarlox-TKI	CLN-081	CLN-081	CLN-081	AZ5104	AZ5104	AZ5104	Mobocertinib	Mobocertinib	Mobocertinib	Osimertinib	Osimertinib	Osimertinib	Nazartinib	Nazartinib	Nazartinib	Olmutinib	Olmutinib	Olmutinib
21	18		Classical-Like	E709K/L858R	-0.744623	-0.83136	-0.957323	-0.988745	-1.2563	-0.969099	-1.96856	-1.51147	-1.61076	-1.66563	-1.73345	-1.64877	-2.19945	-2.54737	-2.31771	-2.88326	-1.66891	-2.91557	-1.19938	-1.55722	-1.64812	-2.27861	-2.14553	-2.44264	-2.24452	-2.23269	-2.23433	-2.53182	-2.68286	-2.55177	-0.848816	-0.988307	-0.995583	-2.04191	-2.10664	-2.08812	-1.25419	-1.38735	-1.17527	-1.64998	-1.76433	-1.69536	-1.87511	-1.6242	-1.95099
20			Classical-Like	S784F	-0.418746	-0.289733	-0.23602	-0.641712	-0.628682	-0.520371	-1.89146	-1.61076	-0.761343	-0.942861	-1.1939	-1.11243	-1.27358	-1.45537	-1.10377	-1.46093	-0.917241	-0.941874	-0.42455	-0.165291	-0.279159	-2.31971	-1.60056	-0.643413	-1.52847	-1.96814	-1.85101	-2.13768	-1.8783	-2.00297	-1.906	-1.8839	-1.76014	-1.86349	-1.72725	-1.9147	-3.45414	-2.1967	-3.34964	-1.6177	-1.34065	-1.62967	-0.997564	-0.941788	-0.688204
21			Classical-Like	L833F	-0.990226	-1.12849	-1.06606	-0.595734	-0.736149	-0.785422	-0.759657	-1.18143	-0.870177	-2.80301	-2.54743	-1.81109	-2.44954	-1.70495	-1.11241	-1.64571	-0.743935	-0.448569	-1.1553	-0.550062	-0.205249	-2.43398	-2.37471	-1.32545	-1.08375	-1.08024	-1.14867	-1.16358	-1.18989	-1.13442	-0.23503	-0.236543	0.00985475	-0.0675885	0.254285	0.0205194	-1.21881	-1.16084	-1.08456	-1.28955	-1.20061	-1.21575	-0.817039	-0.997995	-0.873813
21			Classical-Like	L833V	-1.1703	-1.21657	-1.49215	-1.25689	-1.30504	-1.39912	-1.0021	-0.776066	-0.746021	-2.01214	-1.81032	-3.23686	-2.07778	-2.03591	-2.58214	-1.4256	-1.05272	-1.20719	-0.560969	-0.448003	-0.601226	-2.41582	-2.51557	-2.13925	-2.599	-2.61007	-2.34832	-1.56171	-1.45475	-1.51162	-0.445236	-0.290439	-0.334538	-1.15269	-0.66696	-0.905077	-1.31363	-1.40039	-1.85075	-2.39557	-2.50752	-2.96423	-1.41739	-1.3239	-1.54636
21	21		Classical-Like	L858R/V834L	-1.49215	-1.61742	-1.56709	-1.42296	-1.24272	-1.08339	-2.95029	-2.59518	-2.51405	-2.68144	-2.73733	-2.75592	-1.81343	-2.069	-2.0356	-2.02516	-1.99785	-2.07294	-1.35506	-1.37466	-1.49021	-1.00891	-1.03253	-1.17247	-2.59119	-2.59119	-2.58739	-3.39186	-3.26574	-3.20749	-0.5109	-0.484811	-0.240023	-2.26024	-2.15269	-2.24881	-2.59907	-2.95989	-3.10641	-2.49072	-1.72579	-1.93328	-2.09702	-2.14344	-2.30432
19			Classical-Like	Ex19del	-1.92193	-1.86734	-2.58233	-1.6791	-1.67515	-1.68079	-3.91831	-3.97168	-3.88212	-3.25702	-3.25231	-3.26134	-2.39813	-2.39727	-1.76017	-2.68442	-2.67112	-1.87632	-0.606113	-0.592042	-0.562381	-1.58809	-1.59697	-0.763006	-1.85101	-1.83679	-1.84932	-2.83903	-2.81273	-2.82943	-1.54628	-1.42739	-1.59804	-1.51915	-1.50614	-1.61391	-3.3827	-3.731	-3.78796	-3.05627	-3.66306	-3.27809	-3.16902	-3.80329	-2.77091
21			Classical-Like	L858R	-1.00092	-1.15198	-1.36899	-0.740556	-0.563267	-0.648041	-2.31956	-2.14921	-2.24657	-3.15311	-3.18946	-3.15754	-1.13897	-1.41291	-2.37669	-2.67882	-2.64664	-2.6725	-0.716543	-1.00576	-1.41036	-1.5928	-1.58359	-1.58947	-0.756886	-1.04806	-1.04629	-2.40541	-2.40051	-2.41503	-0.712129	-0.70069	-0.707428	-1.35635	-1.27868	-1.34736	-1.91488	-1.40122	-1.41432	-1.5569	-1.81389	-2.10177	-1.69958	-1.58127	-2.27672
21	20		Classical-Like	L858R/S784F	-0.97361	-1.00687	-1.02949	-0.735602	-0.718431	-0.887931	-1.92813	-1.76717	-1.75726	-1.24977	-1.22671	-1.0741	-1.07778	-1.08823	-0.98021	-1.29377	-1.21885	-1.08528	-1.2761	-1.29377	-1.28039	-0.988743	-0.954467	-0.847848	-2.59806	-2.87493	-2.96937	-2.78067	-2.89946	-2.86937	-1.34889	-1.38302	-1.37134	-2.8174	-2.83293	-2.83556	-0.939428	-0.962938	-0.935239	-1.44659	-1.47906	-1.41604	-1.20764	-1.20722	-1.88532
18			Classical-Like	S720P	-1.20341	-1.16571	-1.32587	-1.61979	-2.69776	-2.68333	-1.62834	-1.79992	-1.80576	-2.77435	-2.1057	-2.3496	-1.01939	-1.28268	-1.51707	-1.12467	-1.74588	-1.63116	-0.958733	-0.84949	-1.18818	-1.07399	-0.49058	-0.864387	-2.87552	-1.38408	-1.52693	-2.10947	-1.92845	-1.94006	-2.0387	-1.87618	-2.1502	-0.773793	-0.957734	-1.26376	-2.46795	-2.63945	-3.25414	-2.13905	-2.49259	-2.19527	-2.14182	-2.98273	-2.75963
18			Classical-Like	T725M	-0.796296	-0.721827	-0.761414	-0.597722	-0.445588	-0.465034	-1.0078	-0.998748	-0.923895	-3.5937	-1.96909	-2.04491	-3.28638	-1.98935	-2.19	-3.52419	-1.30761	-1.37347	-3.37943	-0.869059	-0.920528	-2.49563	-2.46272	-2.48795	-3.00505	-2.12582	-2.21407	-1.27489	-1.95103	-1.89071	-0.0103837	-0.0365036	-0.00820166	0.100476	-0.0742084	0.0580844	-1.82575	-0.346808	-0.283041	-2.37715	-1.22645	-1.13873	-1.46963	-1.41626	-1.42425
19			Classical-Like	K754E	-0.691645	-0.556844	-0.604983	-0.612205	-0.496925	-0.606679	-1.41434	-1.34295	-1.25476	-3.3726	-2.38524	-2.331	-3.17806	-1.92817	-2.02112	-2.39205	-1.36221	-1.30577	-1.30719	-1.13333	-1.12636	-2.51726	-1.89217	-1.88925	-3.02898	-2.00079	-1.96765	-2.34268	-2.31848	-2.38957	-2.12553	-1.60639	-1.62184	-0.67312	-0.940236	-0.711048	-2.13146	-2.03561	-2.00611	-1.47805	-1.2825	-1.24401	-2.10694	-2.03099	-2.02756
21			Classical-Like	L861R	-0.462552	-0.41589	-0.514991	-0.378671	-0.370921	-0.333576	-1.38904	-1.45528	-1.4529	-2.58447	-2.53657	-2.53421	-2.43362	-2.31148	-2.45109	-2.84868	-2.69067	-2.82284	-2.07462	-2.2314	-2.34666	-1.78438	-1.78159	-1.78309	-1.61201	-1.76405	-1.79278	-1.43091	-1.58211	-1.58069	-0.632538	-0.629315	-0.633077	-0.480523	-0.470091	-0.583436	-1.36324	-1.28812	-1.37772	-1.96981	-1.92082	-1.96269	-1.53417	-1.52915	-1.53284
21			Classical-Like	L861Q	-0.326822	-0.294301	-0.2728	-0.58207	-0.373232	-0.438558	-1.21583	-0.947688	-1.0265	-2.22712	-1.7973	-1.79403	-2.26265	-1.12121	-1.98366	-2.67549	-2.69934	-2.68114	-2.45109	-1.35171	-2.43387	-1.58947	-1.57751	-1.64251	-1.05191	-1.34258	-1.5817	-1.56394	-1.52625	-1.58896	-0.166667	-0.202598	-0.344143	-0.125383	0.0942086	-0.260782	-0.93877	-0.647247	-0.639786	-1.22783	-1.5896	-1.50969	-1.30031	-1.26862	-1.32341
21			Classical-Like	S811F	-1.39254	-1.37851	-1.2934	-1.08431	-1.07107	-1.0696	-2.03484	-2.04183	-3.0191	-2.22752	-2.26505	-2.08122	-1.75868	-1.76685	-1.57487	-0.804652	-0.835781	-0.701098	-0.42062	-0.547548	-0.449273	-0.631199	-0.59852	-0.388057	-1.00855	-1.01534	-0.851761	-2.10913	-2.01421	-2.01668	-2.56442	-2.55788	-2.50604	-2.48738	-2.49527	-2.50401	-2.4329	-2.57511	-2.36338	-3.49374	-2.58778	-3.26218	-2.87446	-1.37631	-1.31217
20			Classical-Like	A763insFQEA	-0.481151	-0.419945	-0.251394	-0.736149	-0.737521	-0.801046	-1.62639	-1.58093	-1.77308	-0.459184	-0.496046	-0.561418	-0.847049	-1.30332	-1.57028	-1.13353	-1.58525	-1.84833	-0.971636	-1.19095	-1.58684	-1.03259	-1.80339	-0.999342	-1.19626	-1.29337	-1.30662	-2.33458	-2.53127	-2.13225	-0.459114	-0.310001	-0.452654	-0.357018	-0.227808	-0.411466	-0.974037	-0.736416	-1.22846	-1.2389	-1.06935	-1.56321	-1.5403	-1.52842	-1.61714
20			Classical-Like	A763insLQEA	-0.371844	-0.386415	-0.30051	-0.645921	-0.652086	-0.626548	-1.60081	-1.49574	-1.52066	-2.65132	-2.327	-2.2414	-2.48283	-2.30039	-2.27824	-2.86376	-2.83092	-2.79394	-1.51486	-1.62193	-1.72558	-1.79479	-1.79156	-1.79543	-1.55314	-2.42426	-1.31025	-2.557	-2.10913	-2.28311	-1.88884	-1.46384	-1.36054	-1.83414	-1.60799	-1.20825	-1.28026	-1.16946	-1.16942	-1.3203	-1.18423	-1.28449	-1.16898	-1.09388	-1.11818
19			Classical-Like	D761N	-1.05001	-0.922017	-0.881693	-0.443488	-0.374719	-0.35817	-0.133124	-0.149207	-0.235147	-2.95235	-3.01411	-2.47402	-2.90663	-2.503	-2.43437	-3.14004	-3.18628	-2.89878	-0.999914	-1.05119	-1.0737	-1.9968	-2.06408	-2.31194	-0.964441	-0.894604	-0.796906	-0.592472	-0.545574	-0.695183	-0.470101	-0.49766	-0.482897	-0.487377	-0.375941	-0.46501	-1.94584	-2.02405	-2.0701	-2.95567	-3.2141	-2.92531	-0.829745	-0.643994	-0.916017
20			Ex20ins-L	A767insASV	1.27644	2.14898	1.32255	1.46968	1.52427	1.45458	0.643206	0.651864	0.553694	0.473618	0.3295	0.200606	0.705862	0.690757	0.347126	0.51366	0.525507	0.40699	0.702913	0.476389	0.400473	-0.547781	-0.344264	-0.659471	-0.0178169	0.0435035	-0.0369718	-0.922591	-0.779391	-0.914017	0.66274	0.647168	0.694085	0.258467	0.177224	0.127888	0.374304	0.425457	0.327837	-0.127986	-0.158586	-0.322684	-0.0578908	-0.117613	-0.398208
20			Ex20ins-L	S768dupSVD	1.06272	1.04098	1.06245	1.48369	2.35623	1.5298	0.447724	0.492588	0.52007	0.38565	0.427167	0.461539	-0.219661	-0.0390448	-0.0790898	-0.161321	-0.123448	0.0805559	-0.0194598	0.0588202	-0.161153	-1.54718	-0.900566	-0.900566	-0.721654	-0.518561	-0.370016	-1.28052	-1.21951	-1.21868	0.24546	0.252893	0.214772	-0.580554	-0.578475	-0.642507	0.00329453	-0.0402346	0.0331574	-0.384962	-0.430683	-0.377389	-0.237615	-0.257318	-0.277055
20			Ex20ins-L	S768dupSVD/V769M	0.94964	0.987706	1.0299	1.46176	1.46176	1.46176	0.0151967	0.232093	0.349434	0.192129	0.208038	0.208774	0.332772	0.352213	0.401853	0.432286	0.562495	0.467306	0.34668	0.0978476	0.427119	-1.10026	-1.11302	-1.09833	-0.516349	-0.671712	-0.325481	-1.58803	-1.59154	-1.53873	-0.483662	-0.370042	-0.39315	-0.293141	-0.347034	-0.170724	-0.199089	-0.147724	-0.133922	-0.500362	-0.483521	-0.47614	-0.295157	-0.256457	-0.257476
20			Ex20ins-L	D770insNPG	1.19771	1.23814	1.23104	1.44871	1.36594	1.44158	0.581628	0.588258	0.581518	0.691644	0.707561	0.703247	0.791784	0.793331	0.804012	0.694515	0.704165	0.792696	1.0963	1.10985	1.76506	-0.561239	-0.558761	-0.50046	0.672357	0.735867	0.692307	-1.7881	-1.75412	-1.78292	0.293788	0.301637	0.291546	0.00456304	0.117401	0.118416	0.132637	0.133528	0.109057	-0.357563	-0.318619	-0.17526	-0.498303	-0.48129	-0.54896
20			Ex20ins-L	H773insNPH	0.761555	0.732209	0.739093	1.46176	1.46176	1.46176	0.207918	0.202182	0.169493	0.123728	0.0639682	0.115782	0.36102	0.284636	0.283924	0.377497	0.0698432	0.138489	1.17276	0.612924	0.619332	-0.321676	-0.615431	-0.359221	1.08696	1.12784	0.956061	-0.770854	-0.695315	-0.740327	0.656965	0.71405	0.356876	-0.413378	-0.585084	-0.620591	0.00509101	-0.0690385	-0.0310432	-0.205095	-0.494885	-0.482604	-0.493007	-0.402569	-0.247853
20			Ex20ins-L	N771dupN	0.947356	0.960373	-0.659203	1.46176	1.46176	1.46176	0.157444	0.179007	0.243933	0.0521032	0.0546282	0.164192	0.0441181	0.116307	0.124824	0.664814	0.805478	0.890552	-0.00550268	-0.0299878	-0.0297111	-1.38062	-1.38952	-1.4239	0.717962	0.733138	1.02343	-1.29693	-1.28418	-1.28757	-0.217059	-0.219343	-0.219551	-0.107393	-0.0248149	-0.0825383	-0.178766	-0.169687		-0.480878	-0.467111	-0.355053	-0.382859	-0.407418	-0.340297
20	18		Ex20ins-L	N771dupN/G724S	0.631086	0.905981	0.779294	1.46176	1.46176	1.46176	-0.451713	0.236237	0.229883	0.121035	-0.0145483	0.00863749	-0.318565	0.214892	0.276878	-0.285719	0.705545	0.589972	-0.178823	0.383183	0.428566	-1.4927	-0.504803	-0.515575	-0.123355	-0.0792871	-0.0436467	-1.34268	-1.30601	-1.23255	0.251276	0.211311	0.315588	0.258467	0.177224	0.127888	-0.414371	0.163387	0.234642	-0.778174	-0.347607	-0.39875	-0.615166	-0.316736	-0.280103
18			PACC	E709_T710delInsD	-0.113642	-0.0819787	-0.0446145	0.91752	0.741428	0.97311	-0.671634	-0.75227	-0.607528	0.162231	0.287047	0.272684	-1.50616	-1.4887	-1.35364	-1.00389	-1.00886	-1.26257	-0.263005	-0.249032	-0.150064	-1.28235	-1.99918	-0.904041	0.0101946	-0.135469	-0.228915	-0.437746	-0.505115	-0.490882	-1.52233	-1.58153	-1.44818	-2.40017	-1.51274	-1.60733	-0.21368	-0.247458	-0.129825	-0.796648	-0.828872	-0.776569	-0.656004	-0.637357	-0.622741
18	18		PACC	E709K G719S	-0.27673	-0.240721	-0.238418	0.231582	0.316189	0.342804	-0.443523	-0.425328	-0.449648	-2.05885	-1.87413	-1.95988	-2.48033	-2.44762	-2.49508	-2.86289	-2.86427	-2.87447	-1.53475	-1.3866	-1.12905	-1.78966	-1.79543	-1.79495	-1.21755	-1.27317	-1.08827	-2.13768	-2.13587	-2.08946	-0.102288	0.0341676	-0.284085	0.291432	0.277599	0.358966	0.0447685	0.0309943	0.0167106	-0.387816	-0.29751	-0.462132	-0.43458	-0.45624	-0.452019
18	18		PACC	E709A G719S	-0.605486	-0.393309	-0.375534	0.521628	0.594597	0.482785	-0.698552	-0.651877	-0.665206	-1.73565	-1.58547	-1.64845	-2.57585	-2.57368	-2.55918	-2.79437	-2.79146	-2.7906	-2.03117	-2.02792	-2.13588	-1.79394	-1.79325	-1.79071	-0.989031	-1.02114	-0.838614	-1.43574	-1.44215	-1.50367	-0.193872	-0.0267741	-0.0910654	0.11627	0.0874863	0.13456	-0.262692	-0.347346	-0.35052	-0.990285	-1.06711	-1.04987	-0.685043	-0.933522	-0.959595
18			PACC	E709A	-0.374793	-0.341685	-0.30901	-0.255843	-0.408549	-0.29322	-0.907375	-0.877366	-0.935989	-0.484133	-0.466227	-0.518303	-2.20032	-1.50309	-1.41398	-1.42373	-1.42728	-1.34067	-0.647545	-0.567122	-0.649269	-2.42868	-1.62039	-1.3733	-0.33622	-0.308446	-0.311361	-0.571397	-0.475338	-0.504012	-0.667844	-0.655962	-0.654769	0.197973	0.316295	0.0415944	-0.321484	-0.322754	-0.296238	-1.09873	-1.14673	-1.08344	-1.86292	-1.82479	-1.77477
18			PACC	E709K	-0.379629	-0.47365	-0.590155	-0.208231	-0.104949	-0.179542	-0.437518	-0.49339	-0.597817	-0.892126	-0.865143	-0.999366	-1.56924	-1.29522	-1.20206	-0.535567	-0.556984	-0.61178	-0.535415	-0.479756	-0.595692	-2.39078	-1.14493	-1.42029	-2.03611	-1.28042	-1.37301	-0.624457	-0.670016	-0.517779	-0.717865	-0.66621	-0.670013	1.03632	1.01612	1.03249	-0.584303	-0.653384	-0.842886	-1.47235	-1.51295	-1.54816	-1.40191	-1.18395	-1.20932
18			PACC	L718Q	0.794337	0.795589	0.767993	0.960623	0.996549	0.954522	0.234779	0.220928	0.232583	0.303679	0.231976	0.375246	-0.391115	-0.577553	-0.325182	-0.24536	-0.707475	-0.415641	0.231514	0.172763	0.0414436	-0.545378	-0.582242	-1.50235	-1.09185	-1.18115	-1.20169	-1.62245	-1.62278	-1.71017	1.07243	1.06395	1.02352	1.24764	1.13499	1.25073	1.04231	1.01689	1.02467	0.102809	0.0861035	0.0961502	0.60654	0.598197	0.59391
18			PACC	L718V	0.373699	0.371249	0.271626	1.3878	1.38282	1.38199	-0.160915	-0.161581	-0.161248	0.132934	0.0452973	0.122114	-0.68778	-0.986146	-1.52886	-1.20315	-0.839392	-0.907857	0.286273	0.19103	0.261952	-0.984771	-0.310198	-0.893165	0.143323	0.123083	0.188947	-1.52015	-1.71958	-1.65596	0.387325	0.416982	0.449589	1.62616	1.5275	1.6223	0.0218023	0.13663	0.0665809	0.0822684	0.056258	0.0506312	-0.887653	-0.776838	-0.919967
18			PACC	G719S	-0.724765	-0.709933	-0.520529	0.159688	0.248371	0.124708	-2.02788	-1.9253	-1.92425	-2.3146	-2.10389	-0.231553	-1.4115	-1.71394	-2.08875	-2.66891	-2.64048	-2.67733	-1.71742	-1.81315	-2.63207	-1.56687	-1.07358	-1.56943	-2.57311	-2.58637	-2.57899	-1.84178	-1.65191	-1.868	-0.489439	-0.383625	-0.409612	0.249979	0.346639	0.336259	0.0673636	-0.125492	-0.0951602	-0.989853	-1.03615	-1.29606	-0.616778	-0.739468	-0.661474
18			PACC	G719A	-0.279873	-0.306373	-0.250339	0.640911	0.642346	0.672561	-1.14034	-0.893417	-0.998747	-2.60114	-1.61641	-1.95001	-1.4457	-1.51035	-2.21199	-2.73586	-2.72088	-2.71534	-2.66931	-2.69413	-2.71648	-1.5928	-1.57942	-1.5958	-1.80409	-1.78594	-1.76822	-1.81342	-1.76187	-1.67026	-0.705766	-0.731122	-0.730311	0.185218	0.269425	0.213724	0.00400766	-0.349146	-0.131268	-1.1187	-1.19499	-1.19826	-0.874267	-0.790968	-0.894176
18	21		PACC	G719A/L861Q	-0.370578	-0.18778	-0.234154	1.12225	1.46176	1.46176	-1.07755	-1.15958	-1.14968	-1.38686	-1.31819	-1.30667	-2.09415	-1.41114	-1.11809	-2.66243	-2.64664	-2.63533	-2.67845	-2.55816	-1.98418	-1.57964	-0.635818	-1.56629	-0.178744	-0.478101		-1.62223			-0.00807364	-0.202598		0.0248729	0.0307024		-0.219827	-0.342574	-0.370245	-1.1525	-1.20687	-1.23785	-1.09831	-1.05207	-1.27419
18	20		PACC	G719A/R776C	-0.2864	-0.247181	-0.334545	0.423372	0.270378	0.393931	-0.793379	-0.712125	-0.607359	-1.32187	-1.31943	-1.29132	-2.55336	-2.05416	-2.56242	-2.8528	-2.84391	-2.32634	-2.87887	-2.7325	-2.89723	-1.78751	-1.78798	-1.79246	-1.48169	-1.50492	-1.47218	0.48501	0.48501	0.48501	-0.642352	-0.712064	-0.659906	-0.0213817	-0.641015	0.101297	-0.329935	-0.347346	-0.38987	-1.31177	-1.19864	-1.21399	-0.780747	-0.731547	-0.720698
18			PACC	G724S	0.368986	0.373256	0.346176	-0.0181482	-0.452591	-0.518541	-2.02788	-1.9253	-1.92425	-0.97556	-0.860631	-0.746529	-1.15768	-0.937925	-0.496803	-0.628412	-0.635883	-0.60694	-0.232726	-0.168801	-0.221289	-0.545978	-0.543585	-0.985926	1.07997	0.727874	0.910108	0.48501	0.48501	0.48501	1.66898	1.49757	1.48212	2.21778	2.00806	1.76943	0.0594926	-0.00931282	0.136409	-0.0536816	-0.0588783	-0.0706073	-0.758847	-0.729077	-0.727569
19			PACC	I740dupIPVAK	-0.489207	-0.420386	-0.5029	0.756845	0.729168	0.771817	-1.04529	-1.06533	-1.02966	-2.01731	-2.11059	-2.11398	-1.55194	-1.33933	-1.37229	-1.74316	-2.14421	-1.79459	-1.03402	-0.960203	-1.15134	-1.52064	-1.72665	-1.59214	-0.185584	-0.291249	-0.256523	-0.422059	-0.502575	-0.427493	0.375368	0.347946	0.322219	0.851498	0.850664	0.866846	-0.0837495	-0.0232527	-0.0440672	-0.84507	-0.888503	-0.87428	-0.710336	-0.883653	-0.723925
19			PACC	L747P	0.262342	0.203996	0.220275	0.501414	0.369388	0.391997	-0.557676	-0.510788	-0.528912	-1.49005	-1.49709	-1.55165	-0.800943	-0.815759	-0.815579	-1.16285	-0.404309	-0.367883	0.429047	0.571484	0.668705	-0.992836	-0.8404	-0.80868	0.271624	0.448516	0.197759	-0.625352	-0.687621	-0.845859	0.71782	0.33623	0.528785	0.748822	0.787906	0.794368	-0.163122	-0.218755	-0.17513	-0.596029	-0.722423	-0.65118	-0.522604	-0.359714	-0.356352
19			PACC	L747S	-0.398747	-0.292785	-0.492202	0.51859	0.567408	0.568768	-1.09843	-1.0771	-1.09576	-2.29836	-2.24181	-2.31834	-2.15006	-1.78477	-1.82018	-2.04411	-2.66179	-2.10142	0.6184	0.636222	0.591789	-1.79061	-1.77346	-1.79098	-0.781923	-0.823556	-0.689163	-1.23006	-1.19194	-1.14689	0.575953	0.624325	0.665109	0.365348	0.344436	0.374502	-0.792249	-0.803451	-0.652296	-1.49217	-1.00528	-1.23598	-1.2937	-1.21391	-1.11484
19			PACC	K757R	0.25067	-0.417928	-0.190397	0.737349	0.75135	0.736704	-0.194775	-0.206989	-0.0624696	-0.662552	-0.40649	-0.476939	-1.10345	-1.23212	-1.12963	-1.38725	-1.48186	-1.31305	-0.704473	-0.770385	-0.604175	-1.08391	-1.19849	-1.0908	-0.340775	-0.736374	-0.575389	-0.352486	-0.324939	-0.332633	-0.604816	-0.845722	-0.751977	0.275196	0.109884	0.180459	-0.0475961	-0.0808983	-0.107569	-0.56309	-0.550654	-0.309098	-0.941788	-0.779179	-0.821041
20			PACC	S768I	0.236509	0.15411	0.192928	0.450677	0.412418	0.653436	-0.381836	-1.8031	-2.38659	-1.55762	-0.270027	-3.51556	1.14227	1.88652	1.57266	1.54887	1.00768	0.869142	1.42808	0.710148	-0.754686	-0.147079	0.0253257	1.10723	-0.406825	-0.412942	-0.419632	-1.10236	-1.07534	-1.04223	0.081166	0.158048	0.158223	-0.227259	-0.0352643	-0.0887562	-0.401978	-0.38249	-0.544801	-0.575765	0.0207106	-0.572624	-1.85946	-2.4223	-2.39292
20	20		PACC	S768I/V769L	0.466537	0.494758	0.571318	0.501176	0.491308	0.499029	-0.215212	-0.165969	-0.0809572	-0.641831	-0.549957	-0.570792	-0.995951	-0.69255	-0.954768	-0.668587	-0.78035	-0.610636	-0.719106	-0.807309	-0.621115	-1.26852	-1.72353	-1.2725	-0.0997626	-0.207625	-0.140191	-2.12229	-2.47972	-2.48854	-0.205412	-0.238932	-0.223948	-1.20185	-1.32459	-1.40203	-0.229856	-0.253379	-0.123349	-0.729731	-0.536026	-0.702051	-0.471034	-0.453311	-0.415132
20	20		PACC	S768I/V774M	-0.0449605	-0.0535261	0.0411183	0.463928	0.49317	0.420707	-0.604996	-0.609395	-0.564676	-0.581551	-0.550971	-0.600192	-0.834363	-0.839544	-0.749569	-0.823349	-0.875312	-0.858115	-0.217756	-0.211826	0.386908	-0.942197	-0.936705	-0.904931	-0.664167	-0.658829	-0.700958	-0.389509	-0.424027	-0.382814	-0.164276	-0.163726	-0.429754	0.077699	0.108733	0.0790579	-0.637491	-0.633259	-0.635043	-1.03365	-1.02576	-0.999554	-0.995413	-0.986913	-0.89034
20			PACC	V769L	0.701667	0.701977	0.588158	0.772667	0.900146	0.719008	-0.0101495	-0.00420017	-0.0167893	-0.637266	-0.649619	-0.844535	-0.833615	-0.603122	-0.76231	-0.806935	-0.941874	-0.823303	-0.710731	-0.943555	-0.843729	-1.10469	-1.62146	-1.1693	-0.547174	-0.380952	-0.682619	-0.839029	-0.720363	-0.848659	0.103114	0.160313	0.141678	0.496981	0.610486	0.497264	-0.114206	0.141023	0.11397	-0.718727	-0.698189	-0.853928	-0.472706	-0.49045	-0.558427
20			PACC	V774M	0.0325153	0.0943638	0.0704848	0.714663	0.659263	0.62235	-0.500874	-0.434893	-0.587025	-1.26963	-1.20903	-1.28637	-1.21401	-1.665	-1.6906	-1.97838	-1.23767	-1.17378	0.395825	0.265401	0.126909	-1.78537	-1.71098	-1.70071	-0.548294	-0.551013	-0.725696	-0.451357	-0.51997	-0.483097	-0.277157	-0.182058	-0.297111	0.134777	0.140918	0.20762	-1.29588	-1.76783	-1.66121	-0.987347	-0.880849	-0.923338	-1.13354	-1.20492	-1.13242
20			PACC	R776H	-0.716513	-0.740225	-0.763673	0.100849	0.17154	0.16574	-1.63604	-1.67916	-1.66753	-2.7581	-2.69255	-2.68998	-2.49337	-2.4968	-2.53691	-2.85175	-2.86823	-2.87264	-1.90562	-1.76246	-1.72868	-1.78381	-1.78715	-1.78164	-0.848763	-0.810539	-0.709003	-1.20028	-0.962322	-1.0093	0.493558	0.539437	0.562058	0.468554	0.465677	0.430568	-0.909201	-0.917375	-0.892357	-1.4245	-1.50634	-1.40628	-0.976929	-0.935761	-0.912457
20			PACC	R776C	0.185254	0.092602	0.0778526	0.68645	0.675279	0.662995	-1.18398	-0.706985	-0.71062	-1.55969	-1.83386	-1.74178	-1.36334	-1.44916	-1.46128	-1.45791	-0.792982	-0.772818	-0.584881	-0.599784	-0.617085	-1.4573	-1.5415	-1.55538	-1.64262	-1.67118	-1.79098	-0.925376	-0.955562	-1.03527	-1.05081	-1.24068	-0.7979	-1.24463	-1.45267	-1.45773	0.0110281	0.297975	0.278829	-0.491652	-0.592607	-0.559188	-0.285426	-0.285928	-0.298249
21	18		PACC	L858R/L718V	-0.0761743	-0.104612	-0.128911	0.462196	0.421852	0.40841	-0.647771	-0.626034	-0.583646	-1.24057	-1.21524	-1.31093	-2.56222	-2.54481	-2.58272	-2.85155	-2.85385	-2.7498	-1.67233	-1.46425	-1.95493	-1.78803	-1.79172	-1.79071	-0.470845	-0.363626	-0.519454	-1.82338	-1.77431	-1.87193	0.231532	0.339232	0.0132802	0.521205	0.585509	0.518787	0.590843	0.727638	0.605699	0.0013154	0.0288409	0.00738352	-0.0832452	-0.0253912	-0.0863029
21	18		PACC	L858R/L718Q	0.118664	0.185865	0.168429	1.05593	1.00384	1.01467	-0.430141	-0.328107	-0.539929	-0.798346	-0.673519	-0.662989	-1.22354	-0.988276	-1.0781	-1.49786	-1.22928	-1.20584	-0.191384	-0.203389	-0.19572	-1.78516	-1.79267	-1.79092	-0.433187	-0.504748	-0.381971	-1.81411	-1.86624	-1.74135	0.297413	0.183894	0.144299	0.4931	0.468604	0.467647	0.806991	1.20114	1.19152	-0.321418	-0.179746	-0.135379	0.17752	0.244179	0.569716
19	18		PACC	Ex19del/G724S	0.73163	0.73394	0.627053	0.455638	0.423183	0.507084	0.682354	0.682354	0.682354	1.43763	1.43763	1.43763	-0.476619	-0.243495	-0.408675	-0.778665	-0.818484	-0.712825	-0.264308	-0.315921	-0.450729	-0.259899	-0.143028	-0.664564	0.456909	0.32981	0.473314	-0.572982	-0.495542	-0.59185	0.414619	0.531898	0.548058	0.513712	0.579628	0.600206	0.356309	0.345798	0.368518	0.0141468	0.0350643	0.0355892	-0.537746	-0.535806	-0.651704
21	20		PACC	L858R/L792H	-1.09228	-0.85675	-0.675675	0.342118	0.250637	0.177598	-1.96508	-1.25057	-1.57241	-2.78321	-2.84871	-1.46776	-1.72239	-1.62205	-2.15025	-2.54387	-2.55023		-1.7325	-1.96109	-0.961147	-1.75087	-1.70675	-0.707137	-0.417206	-0.558222	-0.421583	-2.34309	-2.32567	-2.34006	0.686134	0.722129	0.490726	-1.24049	-1.33343	-1.47851	-0.199711	-0.249388	-0.338817	-0.454454	-0.536648	-0.520652	-0.640758	-0.956838	-1.08424
19	20		PACC	Ex19del/L792H	1.53193	1.54526	1.55554	1.46176	1.46176	1.46176	0.983384	0.983384	0.983384	1.71183	1.73289	1.73918	-0.482409	-0.648112	-0.737264	-0.581112	-0.621625	-0.639559	0.846823	0.805393	0.833574	-0.603627	-0.490052	-0.419616	0.104149	-0.00318555	-0.066154	-2.07408	-2.10035	-2.07377	0.211233	0.241372	0.292956	0.654935	0.93362	0.815693	0.25463	0.134372	0.159215	-0.260349	-0.313556	-0.293284	-1.47181	-1.90195	-1.94217
19	20		PACC	Ex19del/G796S	1.16278	1.21145	1.20981	1.46176	1.46176	1.46176	0.580311	0.631354	0.619973	0.496661	0.516664	0.585057	-0.423689	-0.249543	-0.812275	-0.695161	-0.564622		-0.168801	-0.0978578		-0.732373	-0.67453	-0.658693	1.32658	1.39165	1.47108	-1.19651	-1.13333	-1.22594	-0.0613915	-0.104968	-0.00501252	1.44355	1.52627	1.55729	0.230215	0.285619	0.409969	-0.237767	-0.197481	-0.114525	-0.140735	-0.0865145	-0.0325774
21	20		PACC	L858R/C797S	-1.40189	-1.84013	-1.50345	-0.725325	-0.675154	-0.732194	-2.96277	-2.88628	-2.48208	-2.93357	-2.81418	-3.21955	-0.977078	-0.766454	-0.764218	-1.37446	-1.22715	-1.45992	0.276475	0.510586	0.263292	-1.22416	-0.282681	-0.965276	-0.221893	-0.112597	-0.066154	0.48501	0.48501	0.48501	2.07455	2.07317	2.08096	1.73814	1.7659	1.77244	1.26673	1.23815	1.13685	0.394893	0.748766	0.360075	0.406968	0.342619	0.294974
19	20		PACC	Ex19del/C797S	-2.07395	-2.19453	-2.11101	-1.37891	-1.34802	-1.40534	-4.01662	-3.65773	-4.01662	-3.21955	-3.20826	-3.21955	-1.73198	-1.2476	-1.99826	-2.38708	-2.77199	-1.32738	1.14361	0.925759	1.39139	-0.509741	-0.265051	-0.282681	-0.648582	-0.649643	-0.632515	0.00483776	0.0371911	0.071822	1.69535	1.72022	1.67935	1.64332	1.66079	1.60243	1.07961	0.820914	1.06057	0.360805	0.327766	0.679353	0.364333	0.28855	0.335065
19	18		PACC	Ex19del/L718V	-0.520234	-0.566457	-0.444852	-0.617698	-0.557417	-0.613133	-1.50527	-1.3361	-1.33312	-1.33799	-1.11182	-0.930888	-3.30094	-3.29576	-2.41648	-2.57581	-2.47575	-1.91013	0.0692411	0.0869368	0.174495	-2.50672	-2.50263	-2.41671	-1.12406	-0.932751	-0.764047	-3.05169	-3.0066		0.113686	0.184798	0.0746557	0.184638	0.0503791	0.0921789	-0.450261	-0.329611	-0.497449	-1.33273	-1.26476	-1.41866	-1.10578	-0.985233	-1.11489
19	18		PACC	Ex19del/L718Q	-0.402674	-0.085385	-0.16754	0.188163	0.225938	0.150537	0.682354	0.682354	0.682354	-0.257882	-0.0838345	-0.112431	-1.4154	-1.55062	-1.31971	-1.7691	-1.39726	-1.40112	-1.51338	-1.33254	-1.33983	-1.45584	-0.717653	-1.02469	-0.991877	-1.0242	-1.03125	0.463647	0.48501	0.0154656	0.208754	0.0307164	0.247782	0.182699	-0.0509676	0.159758	-0.582449	-0.471522	-0.372415	-1.20402	-1.61993	-1.56028	-1.38517	-1.50283	-1.53685
21	18		PACC	L858R/G724S	-1.883	-2.38188	-2.18511	-1.24616	-1.5053	-1.34965	-3.78083	-3.05259	-3.24093	-3.29384	-3.30976	-3.3103	-2.97773	-2.99487	-2.97037	-3.2487	-3.24672	-3.23442	-3.27891	-3.27854	-3.26585	-2.16842	-2.17488	-2.15934	-1.95698	-1.24036	-1.98697	-1.86663	-1.76356	-1.74243	-2.78149	-2.65234	-2.85453	-2.36689	-2.12578	-1.67986	-1.25664	-1.25014	-1.28362	-2.00528	-2.02363	-2.0766	-1.76134	-1.56762	-1.76506
19	21		PACC	Ex19del/T854I	1.0397	1.08995	1.07168	1.46176	1.46176	1.46176	0.195838	0.115003	0.218913	-0.813564	-0.503491	-0.527183	-0.547901	-1.11724	-1.00696	-0.309178	-0.330068	-0.55319	-0.326475	-0.457713	-0.593913	-1.98766	-2.07217	-2.14054	-0.0445249	-0.055806	-0.48987	-1.94655	-2.00364	-1.61321	0.293596	0.289358	0.0730658	0.670907	0.740978	0.621793	-0.00697097	-0.0145349	-0.0740305	0.0753124	0.0410475	0.0475802	0.133361	0.0888951	0.128113
19			T790M-like-3S	L747_K754delInsATSPE	1.28243	1.29693	1.17899	1.46176	1.46176		0.682354	0.682354	0.621974	0.866734	0.927024	0.909799	0.11704	0.0670382	0.0339668	0.73422	0.701807	0.77379	0.805596	0.774715	0.737468	-0.0549838	-0.0384535	-0.124115	0.639479	0.742186	0.675662	-3.35711	-3.3073								-2.66108	-2.67933	-2.38295	-3.06168	-3.03655	-2.74529	-4.38549	-4.3877	-3.48831
20			T790M-like-3S	T790M	1.55554	1.55554	1.55554	1.46176	1.46176	0.84701	1.40693	0.983384	1.48163	1.76747	1.83861	1.92428	0.422504	0.630167	0.0583742	0.835503	0.965753	0.320844	0.269225	0.365999	0.0931303	0.707943	0.697797	0.593415	0.68891	0.681539	0.70522	-0.192358	-0.216312	-0.124055	-0.0175194	0.14529	0.00800852	0.0994183	0.112175	0.143584	-0.532893	-0.408227	-1.34815	-0.772696	-0.857826	-1.37286	-1.48619	-1.10854	-1.55608
21	20		T790M-like-3S	L858R/T790M	1.55554	1.55554	1.55554	1.46176	1.46176	1.46176	0.983384	1.73523	1.71375	1.45989	1.72381	1.54164	0.845072	1.11368	1.07055	0.953714	0.995191	1.04659	1.17363	1.02083	1.06714	0.498729	0.54925	-0.262233	1.07733	1.07198	1.08304	-1.70462	-1.70557	-1.71085	-0.747388	-0.73119	-0.77366	-0.0223153	-0.285193	-0.0963555	-1.99104	-1.95632	-1.7636	-1.72419	-1.7168	-1.68518	-2.66134	-4.00059	-4.00059
19	20		T790M-like-3S	Ex19del/T790M	1.35382	1.21719	1.16278	1.43848	1.36082	1.30624	1.27409	0.983384	0.983384	1.04229	1.03356	1.01581	0.70441	0.63113	0.437375	0.873285	0.786327	0.0120559	1.5568	1.5457	1.49455	0.54378	0.711272	0.211756	1.13912	1.19574	1.13584	-2.81222	-2.79301	-2.85774	-0.754682	-0.74049	-0.713491	-0.649118	-0.59139	-0.625561	-1.57687	-1.5765	-2.25593	-1.74308	-1.85959	-2.21779	-3.03001	-3.73349	-4.00059
18	20		T790M-like-3R	L718Q/T790M	1.55554	1.55554	1.55554	0.997309	0.994006	0.920852	0.983384	0.983384	0.983384	1.73866	1.73866	1.73866	0.43436	0.233225	0.333154	0.716303	0.677204	0.642761	1.77828	1.76473	1.60881	0.886872	0.893464	0.594284	1.24927	1.19759	1.20043	-1.64119	-1.46655	-1.66324	1.43539	1.41263	1.42645	1.56582	1.59158	1.72774	0.780343	0.858185	0.610278	-0.475939	-0.410139	-0.642565	-0.448534	-0.393353	-0.50394
18	20		T790M-like-3R	G724S/T790M	1.55554	1.55554	1.55554	1.11728	1.17306	1.17893	0.585662	0.983384	0.983384	1.55978	1.73866	1.73866	0.522147	0.587088	0.541094	1.18496	1.04159	0.992992	0.515541	0.537443	0.476173	0.486935	0.464688	0.445542	0.0801939	-0.00760418	-0.028558	-0.753664	-0.789569		-0.393026	-0.321753	-0.394987	1.53542	1.78232	1.69941	-0.418394	-0.667638	-0.750464	-0.72154	-0.729354	-0.735686	-1.58213	-1.72001	-1.84404
18	20		T790M-like-3S	G719A/T790M	1.55554	1.55554	1.55554	1.49759	1.48468	1.46711	0.983384	0.983384	0.983384	1.73866	1.73866	1.73866	0.209101	-0.0637368	0.164042	-0.0635191	0.106453	-0.209793	0.14999	-0.0907167	-0.167375	-0.910172	0.116141	-1.58726	-0.177947	-0.129369	-0.202536	-1.95127	-1.85054	-1.86741	-0.68502	-0.722549	-0.981873	-0.415299	-0.240493	-0.300882	-0.646723	-0.529195	-0.285019	-1.77557	-1.35842	-1.72109	-2.42253	-1.63445	-2.14224
18	20		T790M-like-3S	G719S/T790M	1.40249	1.50767	1.49544	1.46176	1.46176	1.46176	0.983384	0.983384	0.682354	1.73866	1.73866	1.73866	-0.16622	-0.216534	0.0490621	0.53933	0.595869	0.593734	-0.70128	-0.604876	-0.0556651	-0.754923	-0.297659	-0.524447	0.50038	0.535444	0.720285	-1.5301	-1.48197	-1.47455	-0.762392	-0.713686	-0.731393	0.0526133	0.164545	0.119429	-0.09906	0.0287074	-0.0353782	-1.62356	-1.46487	-1.06419	-1.69267	-1.56082	-1.5882
20	20		T790M-like-3S	S768I/T790M	1.25451	1.24706	1.24706	1.46176	1.46176	1.46176	0.682354	0.983384		1.73866	1.73866		-0.159655	-0.399634	0.0680942	0.0925396	0.12268		-0.156405	-0.211826	-0.100944	0.538273	0.370985	0.477207	1.79999	1.74978	1.78722	-0.907321	-0.999116	-0.914453	0.139223	0.226265	0.254224	1.06882	1.04694	0.982949	-1.7622	-1.53548	-1.7318	-1.70138	-1.71785	-1.69752	-1.69353	-1.58479	-1.73933
21	20	21	T790M-like-3S	L858R/T790M/V843I	1.55554	1.55554	1.55554	1.46176	1.46176	1.46176	0.983384	0.983384	0.983384	1.57314	1.73866	1.73866	0.96454	0.971331	1.10847	1.28678	1.27468	1.34237	1.83053	1.82862	1.86685	0.85328	0.749012	0.541472	1.83462	1.87099	1.84683	-1.09372	-1.17257	-1.14098	-0.0850334	-0.1017	-0.330754	0.112861	0.119991	0.367765	-1.24347	-1.83392	-1.25735	-1.67271	-1.5027	-1.65253	-3.18303	-3.06323	-3.10105
19	20	18	T790M-like-3S	Ex19del/T790M/G724S	1.21849	1.22149	1.3781	1.08913	1.16143	1.19367	0.266233	0.871789		1.21953	0.850928	1.73866	0.086905	-0.112415	0.0516092	0.592841	0.595158	1.34237	0.651905	0.782137		1.24561	1.33148		0.668912	0.664754	0.519107	-0.699572	-0.697676	-0.70177	0.182039	0.28159	0.200598	0.514618	0.490382	0.47648	-1.07296	-0.625823	-0.926981	-1.5951	-1.06322	-1.14467	-2.63604	-2.10578
21	20	18	T790M-like-3R	L858R/T790M/L718Q	1.25451	1.25451	1.25451	1.46176	1.46176	1.46176	0.682354	0.682354	0.682354	1.43763	1.43763	1.43763	1.61258	1.65403	1.61558	1.73782	1.46323	1.72916	1.12035	1.35531	1.07422	1.86216	1.85768	1.81622	2.4836	2.4836	2.4836	0.48501	0.48501	0.48501	1.46308	1.47122	1.49073	2.13564	2.20356	2.17909	0.342787	0.407018	0.341549	-0.0540229	-0.14007	-0.150743	-0.0996801	-0.172127	-0.40775
21	20	18	T790M-like-3R	L858R/T790M/L718V	1.25451	1.25451	1.25451	1.46176	1.46176	1.46176	0.682354	0.682354	0.682354	1.56995	1.60976	1.66828	1.14796	1.07622	1.24235	1.30066	1.31478	1.32912	0.938147	0.899056	0.990423	1.5328	1.47908	1.56417	1.85944	2.4836	1.8915	-0.294778	-0.260829	0.696878	1.25499	1.34409	1.27669	0.780929	0.688835	0.810459	0.0260668	0.0247833	0.0324561	-0.203915	-0.200872	-0.141181	-0.0654891	-0.0704595	-0.0381764
19	20	20	T790M-like-3S	L858R/T790M/L792H	1.32624	1.33202	1.52885	0.8265	0.895371	0.953683	0.983384	0.983384	0.983384	1.73866	1.73866		1.33226	1.26011	1.37472	0.942914	0.815012	0.981095	1.04762	1.39841	1.37126	1.71222	1.65195	1.86134	0.594456	0.695838	0.82602	-4.01366	-4.03069	-4.01778	-0.343311	-0.355388	-0.0622607	0.416394	0.329105	0.719066	-0.569464	-0.868255	-0.39713	-1.57855	-1.6909	-1.40052	-2.7818	-1.99072	-2.6193
21	20	20	T790M-like-3R	Ex19del/T790M/L792H	1.55554	1.93361	2.22427	1.14643	0.807723	1.14643	0.983384	0.983384	0.983384	2.69283	2.47266	2.75212	1.48853	1.68852	1.73306	1.64846	1.7072	1.69944	1.13475	1.46899	1.47531	3.29325	3.29325	3.40536	1.85355	1.91464	1.85355	-3.95556	-3.23894	-3.98556	0.189453	0.13464	0.189453	-0.0524678	-0.0543083	-0.0524678	1.18048	1.2514	1.28546	0.476451	0.68603	0.70142	0.343799	0.340049	0.353708
21	20	20	T790M-like-3R	L858R/T790M/C797S	1.55554	1.55554	1.55554	0.743295	0.703756	0.771817	0.983384	0.983384		1.75848	1.77851	1.91944	1.58388	1.80573	1.90958	1.5684	1.6262	1.66055	1.6589	1.57218	1.63021	2.9943	3.07915	2.7917	1.45021	1.42011	0.880841	0.738251	0.669588	0.657554	1.77961	1.7996	2.04567	2.12535	2.12822	2.13434	1.2492	1.33363	1.34086	0.356699	0.437156	0.467869	0.864748	0.389812	0.407308
19	20	20	T790M-like-3R	Ex19del/T790M/C797S	1.55554	1.55554	1.55554	1.46176	1.46176	1.46176	0.983384	0.983384		1.17466	1.25227	1.2686	1.79651	1.92937	1.95262	1.38203	1.69882	1.60221	1.18036	1.30014	1.64771	3.29325	3.21956	3.29325	1.50421	1.5523	1.5219	0.48501	0.48501	0.48501	1.76194	1.68613	1.7974	2.16333	2.00162	2.0307	1.00586	1.25435	1.31279	0.828289	0.880503	0.369617	0.0902512	0.396148	0.313063
19	20	18	T790M-like-3S	Ex19del/T790M/L718V	1.25451	1.25451	1.25451	1.46176	1.46176		0.682354	0.682354	0.682354	1.43763	1.43763	1.43763	0.864045	0.946774	0.653121	1.9062	1.9062	2.03221	1.52005	1.76127	1.48111	1.14853	1.18873	1.2585	2.17803	2.2941	2.06338	-2.52041	-2.56065		-0.154304	-0.215405	-0.095551	0.516153	0.468352	0.458477	-0.0404009	0.0332972	0.294919	-0.689419	-0.493944	-0.596822	-1.70174	-1.68107	-1.6157
[truncated: 9 more columns]

## Sheet: Panel B
Exon	Structure- Function
0.292054	0.23839
0.663571	0.595459
0.77709	0.880289
0.552116	0.444788
0.799794	0.927761
0.686275	0.834881
0.748194	0.770898
0.508772	0.640867
0.19711	0.917857
0.663571	0.818369
0.329205	0.95
0.323013	0.638803
0.347781	0.682147
0.812178	0.791538
0.47162	0.729618
0.830753	0.727554
-0.176471	0.186275
0.517028	0.691176
0.05	0.52451
0.428571	0.436275
-0.403571	0.432405
0.639286	0.537668
0.7	0.665635
0.435714	0.386997
0.55	0.77709
0.778571	0.261094
0.867857	0.864286
0.446429	0.764706
0.642857	0.792857
0.664286	0.775
0.285714	0.768834
0.110714	0.859649
0.360714	0.740196
0.264286	0.711042
0.821429	0.942857
0.446429	0.75645
0.392857	0.80805
0.564286	0.703571
0.52451	0.519608
0.343137	0.64951
0.708333	0.845588
0.696078	0.914216
0.708333	0.830882
0.705882	0.784314
0.901961	0.803922
0.210784	0.547988
0.291667	0.890609
0.67402	0.683824
0.610294	0.769608
0.22549	-0.0340557
0.409314	0.875
0.593137	0.560372
0.737745	0.570691
0.421569	0.294118
0.343137	0.917857
0.585784	0.851393
0.664216	0.583075
0.488132	0.678922
0.147575	0.667699
0.347781	0.539216
0.246646	0.473039
0.783282	0.772059
-0.0423117	0.53354
-0.00722394	0.380805
0.312693	0.845201
0.223942	0.876161
0.353973	0.803922
0.292054	0.262255
0.118679	0.910714
0.335397	0.713106
0.413829	0.810114
0.318885	0.76677
0.182663	0.828571
0.486068	0.64951
0.432405	0.642157
0.465428	0.730392
0.172343	0.0833333

## Sheet: Panel C
Exon	Structure- Function
22	78
11	90
23	77
23	77
25	75
25	75
34	66
6	94
21	79
9	91
9	91
10	90
14	87
18	82
11	89
15	85
22	78
9	91
