# Supplementary material for: Structure-based classification predicts drug response in EGFR-mutant NSCLC
Source: Nature. 2021 Sep 15;597(7878):732–7. doi: 10.1038/s41586-021-03898-1 (PMC8481125; doi:10.1038/s41586-021-03898-1)
Supplement: Supplementary file 5 — Source Data Fig. 3 [file 41586_2021_3898_MOESM5_ESM.xlsx]

## Sheet: Panel A
1st Gen	2nd Gen	Exon 20	3rd Gen
0.833373	0.035977	0.333477	0.639548
7.7278	0.083906	0.030626	0.158429
0.212255	0.60573	0.019796	0.229886
1.75438	0.062314	0.07578	0.275756
0.560266	0.782034	0.7973	0.497005
1.99247	0.003358	2.04555	0.566324
0.3636	0.001358	0.034717	1.07393
0.011021	0.048181	0.796991	0.419514
0.357834	0.016094	1.29778	0.356852
3.43166	0.065173	0.305438	0.370737
0.21309	0.002695	0.219036	0.533911
0.022274	0.001614	1.58319	0.265245
0.456037	0.008666	0.251589	0.480572
0.484749	0.01612	0.206982	0.092365
0.124094	0.114271	10.6758	0.144269
0.324324	0.025418	0.022393	0.155611
0.336727	0.04024	11.3192	0.357426
0.68861	0.240111	16.3816	0.068782
0.312897	0.023343	0.023781	0.48605
0.121585	0.480288	2.62247	0.077838
6.11164	0.046811	39.2936	0.015159
9.35328	0.271057	0.016745	0.119345
1.69618	0.292158	0.375603	0.0743
2.03031	0.037895	2.05622	0.275868
2.19478	0.034665	0.018012	0.208718
24.222	0.381267	0.189566	0.0309
0.689846	0.382843	1.67575	0.055621
1.26424	0.0430951	0.023866	0.105199
0.228369	0.192659	0.804388	0.266312
1.51622	0.069894	1.0661	0.261176
0.011054	0.112684	3.05499	10.668
0.19982	0.110341	0.213578	1.24473
0.526916	0.0771191	0.814401	3.97723
4.48938	0.240338	3.05499	0.882279
0.100164	0.0021234	36.1524	5.44752
0.012638	0.022082	108.597	5.44233
0.552738	0.002178	0.355479	1.19563
23.722	0.012293	2.23385	1.15684
0.074581	0.046159	7.18455	0.138977
0.04615	0.002634	0.194949	0.751512
0.515333	0.024283	3.58988	0.542624
2.3305	0.001888	5.99091	0.618391
0.200642	0.002028	0.064819	0.906688
0.048904	0.025746	4.20068	0.081651
2.30658	0.016374	2.29937	0.213966
0.538263	0.041015	0.460754	0.112712
0.011054	0.002249	0.189364	0.272673
0.140961	0.005078	1.56252	0.155453
0.339387	0.094925	0.084603	0.731994
5.66197	0.0497594	1.36133	0.067754
0.089843	0.004788	0.776581	0.140996
0.8351	0.002518	0.04702	0.109075
1.69657	0.00148	0.599036	0.134443
2.65985	0.016244	0.049938	0.361996
0.293744	0.032655	0.399566	0.494508
0.030756	0.167828	0.580906	0.063441
0.410266	0.237919	1.22669	0.073877
3.56622	0.621295	0.158982	0.049543
0.081222	0.224596	1.36673	0.031363
0.5189	0.00498782	3.45372	1.40622
0.936032	0.038757	0.328167	0.441577
5.51892	0.013762	0.563452	0.057722
0.708502	0.090879	1.45338	0.180487
0.31439	0.024833	0.09	0.172757
1.56972	0.572533	3.40887	0.289851
3.30328	0.154631	2.85281	0.522439
0.144984	0.297191	0.10724	1.16487
0.188332	0.692376	0.10189	0.868964
3.25958	0.133809	0.042351	0.1827
3.14189	0.084856	0.015088	0.97973
0.707186	0.012874	1.63973	1.17376
0.259551	0.006377	3.491	26.1734
0.961667	4.12908	0.015697	0.891997
2.88591	0.016408	1.63491	0.135237
0.255534	0.173305	2.99648	0.171462
0.264792	0.070533	0.280916	0.324844
4.64662	0.040868	3.17782	0.5025
6.36892	0.205314	3.68177	0.288257
0.976452	0.075627	0.004611	0.653103
0.199215	0.301868	4.40791	0.222082
1.16555	0.75416	17.6552	0.392397
4.64614	0.045704	10.7011	0.472557
0.313924	0.008269	1.77763	3.50668
0.055754	1.77763	6.54742	2.91991
0.182092	0.386277	0.065536	0.180423
1.40348	0.138297	0.880665	0.063023
0.021851	0.208477	32.4815	0.062907
0.1939	0.19535	3.05499	0.185729
1.32199	0.042061	119.19	0.891089
4.73166	0.712952	57.4219	1.00733
0.152172	0.156378	1.09348	0.835616
0.020115	0.140696	49.9614	0.34856
0.789411	1.219	43.2709	0.14387
2.70039	0.118132	0.0936	0.700375
0.240808	0.211713	1.33906	1.65792
0.055754	0.189644	1.29642	0.348962
1.4407	0.14017	2.3332	0.365339
10.6023	0.150615	1.48656	0.527326
0.376548	0.056735	1.28563	0.7216
0.196147	0.302436	0.016309	0.851762
5.01557	0.03437	0.01759	1.08992
2.90637	0.045129	0.010894	1.25981
4.81232	1.88991	0.015198	0.633258
27.3923	0.018589	1.69875	0.225321
0.143651	0.250731	4.79363	0.35821
1.82818	0.0031		0.427943
0.031254	0.001367		1.73441
0.012375	0.016128		0.666027
35.0228	0.016436		0.2316
28.9575	0.163926		0.09563
9.62464	0.037813		0.110948
53.4715	0.121546		0.120295
15.6768	0.250967		0.491708
28.9575	0.030489		0.767754
4.08406	0.020091		1.15083
3.42348	0.002735		0.177149
0.028487	0.001529		0.31214
0.194923	0.022232		0.780255
0.1895	0.016212		1.62401
0.1101	0.357816		1.61804
0.7523	0.082014		0.29827
0.041996	0.051005		0.117943
0.137	0.63562		0.69878
0.608	0.016234		0.82054
0.310745	0.36553		0.286188
0.253977	0.431593		0.963532
0.041267	0.170692		0.124112
0.080157	0.460494		0.03601
0.632367	0.495187		0.114577
1.54633	2.65814		0.186178
4.81232	0.016633		0.50953
0.716198	0.002838		0.607747
0.7924	0.04627		1.63734
0.044226	0.077889		0.284602
0.542	0.346001		0.513065
0.496	0.245756		1.39465
11.6842	0.243554		4.2698
28.9575	6.74433		1.5041
1.50946	0.317727		4.42428
0.254785	1.0408		1.02961
	0.36466		0.862854
	0.237135		0.955411
	0.738104		3.35762
	0.205402		2.61911
	0.014616		12.615
	0.149579		0.623445
	0.045391		2.32416
	2.32131		2.97003
	0.229861		5.54703
	0.743423		3.06369
	0.028374		2.27496
	0.017616		1.06753
	0.65777		0.268034
	0.457992		0.91827
	0.227243		0.886634
	0.001613		1.78192
	0.0061		0.550949
	1.29632		0.314458
	0.003363		0.140501
	0.121356		0.447412
	0.038154		0.262352
	0.032263		0.141633
	0.040964		1.53426
	0.10702		0.514627
	0.096508		0.019234
	0.001045		0.927893
	0.000571		0.029287
	0.000532		0.1792
	0.0068		2.06652
	0.026281		0.660411
	0.152652		0.823441
	0.412715		0.567733
	0.358283		1.1374
	0.008664		1.42349
	0.701888		16.4964
			3.46041
			2.24194
			0.874882
			5.26584
			28.0544
			10.0432
			3.06709
			2.14007
			1.08623
			11.4456
			11.8182
			0.380282
			0.046324
			0.086199
			0.096976
			0.103515
			0.049436
			0.34114
			0.03801
			0.033887
			0.73684
			0.55856
			0.82377
			0.054547
			0.09244
			0.020521
			0.092062
			0.579901
			0.465
			0.93148
			1.13476
			1.3099
			1.16751
			1.06046
			1.43989

## Sheet: Panel B
Day	Vehicle					Erlotinib 100mpk					Afatinib 20mpk					Poziotinib 2.5mpk					Osimertinib 5mpk					Osimertinib 25mpk
1	310.005	298.526	282.437	314.288	275.625	325.125	302.379	306.25	288	304.2	313.992	325.069	274.443	279.936	288.99	302.58	289.688	298.526	318.209	277.344	319.41	299.414	321.726	277.108	279.772	323.13	291.964	319.41	323.2	275.699
3	366.458	310.4	352	442.225	299.414	265.696	233.428	510.291	345.744	328.05	261.121	363.888	324.769	292.5	309.375	160.55	254.016	252.761	231.192	249.696	224.45	270.072	418.19	249.158	390.15	322.404	213.15	221.4	326.4	292.032
6	494.1	355.2	365.04	623.971	349.648	250.463	254.32	390.4	411.892	465.75	215.472	432	347.733	379.906	339.562	58.2435	180.589	278.842	171.396	347.733	252.05	352	541.018	311.272	439.002	333.062	133.956	395.686	491.102	241.875
8	689.585	412.776	387.2	633.938	377.257	382.235	375.45	380.25	517.495	632.736	595	566.51	298.125	403.082	414.176	200.9	232.75	377.196	117.212	206.848	431.695	472.384	650.475	431.433	396.8	454.14	313.6	582.112	536.987	394.944
10	692.664	415.438	505.75	685.396	445.28	455.054	346.286	405.72	742.562	502.2	451.315	541.696	400.95	349.272	370.881	217.728	154.422	279.046	147.994	225.4	484.438	697.068	610.018	313.326	437.06	848.925	266.45	889.785	512.072	368.562
13	730	538.65	740.05	893.83	480.298	461.041	378.895	534.125	703.04	702.25	441.45	538.996	434.752	615	393.588	217.728	170.582	216.562	103.968	176.62	707.868	665	893.273	425.92	693.668	853.936	380.894	981.198	536.313	335.16
15	1074.59	635.107	780	847.728	465.007	480.2	388.29	594.432	527.962	556.668	441.408	547.428	388.08	545.722	409.896	184.96	188.012	164.152	95.506	160.744	763.902	667.478	932.659	480.298	879.138	937.75	287.49	1062.08	525.742	665.184
17	1339.56	949.85	835.777	863.821	491.985	590	418.176	465.948	545.722	360.855	382.235	583.159	334.62	439.002	302.46	157.604	123.872	161.604	79.3305	131.4	663.062	700	834.9	521.703	925.65	1009.79	388.29	1476.22	650.25	509.281
20	1281.6	1180.06	905.593	1298.09	568.575	508.07	371.2	507.232	689.062	494.1	480.2	581.042	355.2	546.013	399.424	189.037	98.3125	104.362	81.6275	139.24	885.78	1189.52	816.75	506.25	887.644	1463.62	451.25	1620.43	586.558	534.528
22	1720.13	1199.9	808.992	1431.64	735.075	461.288	427.649	546.546	724.722	557.568	580	719.264	358.4	559.55	499.023	146.072	105.456	237.16	60.096	101.4	791.678	932.659	1228.8	444.341	840	1614.13	373.182	1645.08	707.85	552.96
24	1976.07	1448.89	1016.06	1887.09	1113.92	455.455	435.655	665	768.35	469.8	659.016	810.7	518.938	564.062	367.416	121.104	86.25	79.3305	53.76	91.035	877.982	815	1742.37	703.04	1190.94	1436.5	372.006	1468.53	758.543	546.013
27	2168.5	2186.28	1120.88	2041.09	1231.2	652.453	521.703	769.666	729.371	480.019	771.75	815.85	512.072	469.625	435.217	102.752	89.888	126.15	42.956	104.104	988.604	1079.11	2337.1	1060.9	1246.2	1427.42	683.55	1613.95	889.785	494.913

## Sheet: Panel C
Exon 1	Exon 2	Group	EGFR Mutation	Erlotinib	Erlotinib	Erlotinib	Gefitinib	Gefitinib	Gefitinib	AZD3759	AZD3759	AZD3759	Sapatinib	Sapatinib	Sapatinib	Afatinib	Afatinib	Afatinib	Dacomitinib	Dacomitinib	Dacomitinib	Neratinib	Neratinib	Neratinib	Poziotinib	Poziotinib	Poziotinib	Tarlox-TKI	Tarlox-TKI	Tarlox-TKI	CLN-081	CLN-081	CLN-081	AZ5104	AZ5104	AZ5104	Mobocertinib	Mobocertinib	Mobocertinib	Osimertinib	Osimertinib	Osimertinib	Nazartinib	Nazartinib	Nazartinib	Olmutinib	Olmutinib	Olmutinib	Rociletinib
21	21	Classical-Like	L858R/V834L	-1.49215	-1.61742	-1.56709	-1.63021	-1.44997	-1.29065	-2.95029	-2.59518	-2.51405	-2.68144	-2.73733	-2.75592	-1.81343	-2.069	-2.0356	-2.02516	-1.99785	-2.07294	-1.35506	-1.37466	-1.49021	-1.00891	-1.03253	-1.17247	-2.59119	-2.59119	-2.58739	-3.39186	-3.26574	-3.20749	-0.5109	-0.484811	-0.240023	-2.26024	-2.15269	-2.24881	-2.59907	-2.95989	-3.10641	-2.49072	-1.72579	-1.93328	-2.09702	-2.14344	-2.30432	-1.60588
21	20	Classical-Like	L858R/S784F	-0.97361	-1.00687	-1.02949	-0.942854	-0.925684	-1.09518	-1.92813	-1.76717	-1.75726	-1.24977	-1.22671	-1.0741	-1.07778	-1.08823	-0.98021	-1.29377	-1.21885	-1.08528	-1.2761	-1.29377	-1.28039	-0.988743	-0.954467	-0.847848	-2.59806	-2.87493	-2.96937	-2.78067	-2.89946	-2.86937	-1.34889	-1.38302	-1.37134	-2.8174	-2.83293	-2.83556	-0.939428	-0.962938	-0.935239	-1.44659	-1.47906	-1.41604	-1.20764	-1.20722	-1.88532	-0.963979
18	20	PACC	G719A/R776C	-0.2864	-0.247181	-0.334545	0.21612	0.0631249	0.186678	-0.793379	-0.712125	-0.607359	-1.32187	-1.31943	-1.29132	-2.55336	-2.05416	-2.56242	-2.8528	-2.84391	-2.32634	-2.87887	-2.7325	-2.89723	-1.78751	-1.78798	-1.79246	-1.48169	-1.50492	-1.47218	0.48501	0.48501	0.48501	-0.642352	-0.712064	-0.659906	-0.0213817	-0.641015	0.101297	-0.329935	-0.347346	-0.38987	-1.31177	-1.19864	-1.21399	-0.780747	-0.731547	-0.720698	-0.765591
20	20	PACC	S768I/V774M	-0.0449605	-0.0535261	0.0411183	0.256675	0.285917	0.213455	-0.604996	-0.609395	-0.564676	-0.581551	-0.550971	-0.600192	-0.834363	-0.839544	-0.749569	-0.823349	-0.875312	-0.858115	-0.217756	-0.211826	0.386908	-0.942197	-0.936705	-0.904931	-0.664167	-0.658829	-0.700958	-0.389509	-0.424027	-0.382814	-0.164276	-0.163726	-0.429754	0.077699	0.108733	0.0790579	-0.637491	-0.633259	-0.635043	-1.03365	-1.02576	-0.999554	-0.995413	-0.986913	-0.89034	-0.934716
21	18	PACC	L858R/L718V	-0.0761743	-0.104612	-0.128911	0.254943	0.214599	0.201158	-0.647771	-0.626034	-0.583646	-1.24057	-1.21524	-1.31093	-2.56222	-2.54481	-2.58272	-2.85155	-2.85385	-2.7498	-1.67233	-1.46425	-1.95493	-1.78803	-1.79172	-1.79071	-0.470845	-0.363626	-0.519454	-1.82338	-1.77431	-1.87193	0.231532	0.339232	0.0132802	0.521205	0.585509	0.518787	0.590843	0.727638	0.605699	0.0013154	0.0288409	0.00738352	-0.0832452	-0.0253912	-0.0863029	-0.0328532
21	18	PACC	L858R/L718Q	0.118664	0.185865	0.168429	0.84868	0.796587	0.80742	-0.430141	-0.328107	-0.539929	-0.798346	-0.673519	-0.662989	-1.22354	-0.988276	-1.0781	-1.49786	-1.22928	-1.20584	-0.191384	-0.203389	-0.19572	-1.78516	-1.79267	-1.79092	-0.433187	-0.504748	-0.381971	-1.81411	-1.86624	-1.74135	0.297413	0.183894	0.144299	0.4931	0.468604	0.467647	0.806991	1.20114	1.19152	-0.321418	-0.179746	-0.135379	0.17752	0.244179	0.569716	-0.145681
19	18	PACC	Ex19del/G724S	0.73163	0.73394	0.627053	0.248386	0.21593	0.299832	0.682354	0.682354	0.682354	1.43763	1.43763	1.43763	-0.476619	-0.243495	-0.408675	-0.778665	-0.818484	-0.712825	-0.264308	-0.315921	-0.450729	-0.259899	-0.143028	-0.664564	0.456909	0.32981	0.473314	-0.572982	-0.495542	-0.59185	0.414619	0.531898	0.548058	0.513712	0.579628	0.600206	0.356309	0.345798	0.368518	0.0141468	0.0350643	0.0355892	-0.537746	-0.535806	-0.651704	0.118735
21	20	PACC	L858R/L792H	-1.09228	-0.85675	-0.675675	0.134865	0.0433839	-0.0296549	-1.96508	-1.25057	-1.57241	-2.78321	-2.84871	-1.46776	-1.72239	-1.62205	-2.15025	-2.54387	-2.55023		-1.7325	-1.96109	-0.961147	-1.75087	-1.70675	-0.707137	-0.417206	-0.558222	-0.421583	-2.34309	-2.32567	-2.34006	0.686134	0.722129	0.490726	-1.24049	-1.33343	-1.47851	-0.199711	-0.249388	-0.338817	-0.454454	-0.536648	-0.520652	-0.640758	-0.956838	-1.08424	-0.416628
19	20	PACC	Ex19del/L792H	1.53193	1.54526	1.55554	1.25451	1.25451	1.25451	0.983384	0.983384	0.983384	1.71183	1.73289	1.73918	-0.482409	-0.648112	-0.737264	-0.581112	-0.621625	-0.639559	0.846823	0.805393	0.833574	-0.603627	-0.490052	-0.419616	0.104149	-0.00318555	-0.066154	-2.07408	-2.10035	-2.07377	0.211233	0.241372	0.292956	0.654935	0.93362	0.815693	0.25463	0.134372	0.159215	-0.260349	-0.313556	-0.293284	-1.47181	-1.90195	-1.94217	-0.00887134
19	20	PACC	Ex19del/G796S	1.16278	1.21145	1.20981	1.25451	1.25451	1.25451	0.580311	0.631354	0.619973	0.496661	0.516664	0.585057	-0.423689	-0.249543	-0.812275	-0.695161	-0.564622		-0.168801	-0.0978578		-0.732373	-0.67453	-0.658693	1.32658	1.39165	1.47108	-1.19651	-1.13333	-1.22594	-0.0613915	-0.104968	-0.00501252	1.44355	1.52627	1.55729	0.230215	0.285619	0.409969	-0.237767	-0.197481	-0.114525	-0.140735	-0.0865145	-0.0325774	-0.189943
21	20	PACC	L858R/C797S	-1.40189	-1.84013	-1.50345	-0.932578	-0.882406	-0.939447	-2.96277	-2.88628	-2.48208	-2.93357	-2.81418	-3.21955	-0.977078	-0.766454	-0.764218	-1.37446	-1.22715	-1.45992	0.276475	0.510586	0.263292	-1.22416	-0.282681	-0.965276	-0.221893	-0.112597	-0.066154	0.48501	0.48501	0.48501	2.07455	2.07317	2.08096	1.73814	1.7659	1.77244	1.26673	1.23815	1.13685	0.394893	0.748766	0.360075	0.406968	0.342619	0.294974	-0.146228
19	20	PACC	Ex19del/C797S	-2.07395	-2.19453	-2.11101	-1.58616	-1.55527	-1.61259	-4.01662	-3.65773	-4.01662	-3.21955	-3.20826	-3.21955	-1.73198	-1.2476	-1.99826	-2.38708	-2.77199	-1.32738	1.14361	0.925759	1.39139	-0.509741	-0.265051	-0.282681	-0.648582	-0.649643	-0.632515	0.00483776	0.0371911	0.071822	1.69535	1.72022	1.67935	1.64332	1.66079	1.60243	1.07961	0.820914	1.06057	0.360805	0.327766	0.679353	0.364333	0.28855	0.335065	0.0876726
19	18	PACC	Ex19del/L718V	-0.712148	-0.628154	-2.44485	-0.82495	-0.76467	-0.820385	-1.50527	-1.3361	-1.33312	-2.33799	-2.21602	-2.11459	-3.30094	-3.29576	-2.41648	-2.57581	-2.47575	-1.91013	0.0692411	0.0869368	0.174495	-2.50672	-2.50263	-2.41671	-1.12406	-0.932751	-0.764047	-3.05169	-3.0066		0.113686	0.184798	0.0746557	0.184638	0.0503791	0.0921789	-0.450261	-0.329611	-0.497449	-1.33273	-1.26476	-1.41866	-1.10578	-0.985233	-1.11489	-0.996648
19	18	PACC	Ex19del/L718Q	-0.402674	-0.085385	-0.16754	-0.01909	0.018685	-0.0567155	0.682354	0.682354	0.682354	-0.257882	-0.0838345	-0.112431	-1.4154	-1.55062	-1.31971	-1.7691	-1.39726	-1.40112	-1.51338	-1.33254	-1.33983	-1.45584	-0.717653	-1.02469	-0.991877	-1.0242	-1.03125	0.463647	0.48501	0.0154656	0.208754	0.0307164	0.247782	0.182699	-0.0509676	0.159758	-0.582449	-0.471522	-0.372415	-1.20402	-1.61993	-1.56028	-1.38517	-1.50283	-1.53685	-1.11517
21	18	PACC	L858R/G724S	-1.883	-2.38188	-2.18511	-1.45341	-1.71255	-1.5569	-3.78083	-3.05259	-3.24093	-3.29384	-3.30976	-3.3103	-2.97773	-2.99487	-2.97037	-3.2487	-3.24672	-3.23442	-3.27891	-3.27854	-3.26585	-2.16842	-2.17488	-2.15934	-1.95698	-1.24036	-1.98697	-1.86663	-1.76356	-1.74243	-2.78149	-2.65234	-2.85453	-2.36689	-2.12578	-1.67986	-1.25664	-1.25014	-1.28362	-2.00528	-2.02363	-2.0766	-1.76134	-1.56762	-1.76506	-1.05302
19	21	PACC	Ex19del/T854I	1.0397	1.08995	1.07168	1.25451	1.25451	1.25451	0.195838	0.115003	0.218913	-0.813564	-0.503491	-0.527183	-0.547901	-1.11724	-1.00696	-0.309178	-0.330068	-0.55319	-0.326475	-0.457713	-0.593913	-1.98766	-2.07217	-2.14054	-0.0445249	-0.055806	-0.48987	-1.94655	-2.00364	-1.61321	0.293596	0.289358	0.0730658	0.670907	0.740978	0.621793	-0.00697097	-0.0145349	-0.0740305	0.0753124	0.0410475	0.0475802	0.133361	0.0888951	0.128113	0.120959
[truncated: 8 more columns]

## Sheet: Panel D
Non-covalent			2nd Gen			Exon 20 Specific			3rd Gen
classical	Classical + PACC		classical	Classical + PACC		classical	Classical + PACC		classical	Classical + PACC
0.009386	0.789411		0.008458	0.002735		0.003918	0.015088		0.000254	1.17467
0.093085	2.70039		0.005832	0.001529		0.196461	1.63973		0.000541	1.02961
0.071006	1.4407		0.259143	0.082014		0.0472	3.491		0.000843	0.862854
0.22666	5.01557		0.074564	0.051005			0.280916		0.001244	0.955411
0.00012	2.90637		0.114233	0.431593			3.17782		0.006035	0.139802
0.000554	0.143651		0.038487	0.170692			3.68177		0.000361	0.350742
0.005851	1.82818		0.002159	0.016633			0.004611		0.030128	12.615
0.000682	35.0228		0.109874	0.002838			4.40791		0.017	0.623445
	28.9575		0.025787	0.245756			0.045704		0.017162	2.32416
	15.6768		0.118149	0.243554			0.008269		0.032934	2.97003
	28.9575			0.36466			1.77763		0.078635	5.54703
	0.028487			0.237135			6.54742		0.037018	2.27496
	0.194923			0.149579			0.065536			1.06753
	0.007523			0.045391			0.880665			0.268034
	0.041996			0.028374			32.4815			0.91827
	0.144345			0.017616			3.05499			0.886634
	0.632367			0.001613			99.19			1.78192
	1.54633			0.0061			57.4219			0.550949
	0.017803			0.038154			1.09348			0.314458
	11.3758			0.032263			49.9614			0.140501
	28.9575			0.129131			43.2709			0.447412
	0.240808			0.520198			0.000936			0.262352
	0.055754			0.179773			2.3332			0.141633
	0.376548			0.479185			18.1369			1.53426
	0.196147			0.016212			60.4543			0.514627
	4.81232			0.357816			0.010613			0.019234
	27.3923			0.016234						0.927893
	0.031254			0.495187						0.029287
	0.012375			2.65814						0.001792
	9.62464			0.077889						2.06652
	53.4715			0.346001						0.660411
	4.08406			0.317727						0.823441
	3.42348			1.0408						0.567733
	0.001895			0.205402						1.1374
	0.001101			25.1462						1.42349
	0.000137			0.229861						16.4964
	0.000608			0.743423						3.46041
	0.041267			0.457992						2.24194
	0.006118			0.227243						0.874882
	4.81232			0.003363						5.26584
	0.716198			0.121356						28.0544
	0.000265			0.10702						10.0432
	0.000231			0.096508						3.06709
	1.61261			0.0985						2.14007
	0.254785			0.700974						1.08623
				0.009379						11.4456
				0.890987						11.8182
				0.022232						0.380282
				0.63562						0.046324
				0.460494						0.086199
				0.04627						0.096976
				6.74433						0.103515
				0.738104						0.34114
				2.32131						0.03801
				15.6578						0.033887
				1.29632						0.073684
				0.040964						0.055856
				1.73094						0.151022
				0.410057						0.133141
										1.91414
										1.64575
										1.32717
										8.0495
										0.864328
										1.13476
										1.3099
										1.12434
										1.20661

## Sheet: Panel E
non-covalent					2nd gen					ex20specific					third gen
Classical	Classical + C797S	Classical + T790M	Classical + T790M + C797S		Classical	Classical + C797S	Classical + T790M	Classical + T790M + C797S		Classical	Classical + C797S	Classical + T790M	Classical + T790M + C797S		Classical	Classical + C797S	Classical + T790M	Classical + T790M + C797S
0.009386	0.028487	35.9368	35.9368		0.008458	0.149579	10.5852	61.1661		0.00149	3.05499	0.019633	4.89715		0.000254	16.4964	0.012834	20.4099
0.093085	0.194923	28.9575	5.50193		0.005832	0.045391	10.0038	41.6899		0.030345	119.19	0.177666	78.1099		0.000541	3.46041	0.019571	2.64884
0.071006	0.001895	6.74431	9.62464		0.259143	2.32131	12.3595	41.8707		0.028588	57.4219	0.756502	134.685		0.000843	2.24194	0.000794	4.11072
0.22666	0.001101	38.8605	66.8207		0.074564	0.229861	2.41392	135.302		0.003918	1.09348	0.001513	3.05499		0.001244	0.874882	0.003154	1.06598
0.00012	0.149579	17.8737	35.9368		0.014267	0.743423	11.9529	20.7024		0.196461	49.9614	0.183703	56.3549		0.006035	5.26584	0.013975	32.2946
0.000554	0.007523	23.5463	28.9575		0.038487	0.028374	4.02586	79.0826		0.0472	43.2709	0.239125	117.785		0.000361	28.0544	0.033598	23.2891
0.005851	0.041996	12.6821	9.62464		0.002159	0.017616	4.87052	38.0325							0.030128	10.0432	0.019519	16.2157
0.000682	0.000137	10.7323	17.1293		0.109874	0.965777	26.5136	34.1338							0.017	3.06709	0.012647	5.55699
					0.025787	0.457992	3.42324	182.301							0.017162	2.14007	0.000406	1.92562
					0.118149	0.227243	14.3808	33.6196							0.032934	1.08623	0.003578	0.829786
															0.078635	11.4456	0.009604	14.6411
															0.037018	11.8182		26.1734
