# Supplementary material for: Structure-based classification predicts drug response in EGFR-mutant NSCLC
Source: Nature. 2021 Sep 15;597(7878):732–7. doi: 10.1038/s41586-021-03898-1 (PMC8481125; doi:10.1038/s41586-021-03898-1)
Supplement: Supplementary file 6 — Source Data Fig. 4 [file 41586_2021_3898_MOESM6_ESM.xlsx]

## Sheet: Panel A
Months	T790M-Like (N=68)	Ex20ins (N=76)	PACC (N=156)	Classical-Like (N=58)
3.8	1						0 = censored
3	0						1 = event
6	1
3.8	1
2.8	1
2.8	1
4.6	1
4.6	1
2.2	1
4.2	0
1.4	1
7.9	1
5.6	1
5.2	1
2.6	1
3	1
5.8	1
6.4	1
23.7	0
10.1	1
14.9	1
1	1
3.8	1
10.2	1
5.2	0
5.7	0
6	0
5.6	1
4.4	1
1.7	1
5.5	1
13.8	1
9.6	0
2.6	1
8.3	1
11	1
6.7	1
3.4	1
6.3	1
2.7	1
6.3	1
1.9	1
5.9	1
7.2	1
8.2	1
6.2	1
21.8	1
7	1
2.4	1
2.8	1
3.6	1
4.9	1
19.5	0
3.6	1
5.7	1
2.8	1
12	1
1.7	1
1.8	1
10.6	1
6.4	1
3.2	1
5.7	1
5.9	1
3.6	1
5.4	1
2.7	1
8.5	1
39		1
36		1
9.1		1
2.6		1
2.7		1
0.9		1
2.7		1
11.9		1
4.5		1
3.7		1
5.3		1
2.6		1
4.2		1
6.7		0
5.4		1
5.6		1
2.7		1
4.2		1
5.3		1
5.5		1
4.8		1
11		1
5		1
2.1		1
1.8		1
2.9		1
2.7		1
3.9		1
5.9		1
8.2		1
1.6		1
3.9		1
8.3		1
7.2		1
42.5		1
5.4		1
3.3		1
4.2		1
2.2		1
15.6		1
5.7		1
36.1		1
6.4		1
26.7		1
8.2		1
2.8		1
24.6		1
6.5		1
2		1
9		1
0.7		1
8.9		1
3.7		1
2.8		1
8.4		1
43.6		0
2.7		1
10.1		1
8.5		1
7.4		1
5.2		1
23		0
2		0
2		1
4		1
4		1
10		0
4		1
7		1
11		1
37		0
14.2		1
5.2		1
10		1
12		1
5.4		0
1.8			1
9			1
9			1
3.8			0
10.5			0
7			1
21			1
2			0
1			0
6			1
10.6			1
4.5			1
4			0
6			1
19.8			0
12			1
9			1
8.4			0
24			1
4			0
35.9			1
2.6			0
15.9			1
3.7			1
26			1
9			1
6			0
15.6			1
6.6			1
24.2			0
41.3			0
15.4			0
20.7			1
5.5			1
5			1
6			1
18			0
16			1
11			1
19			0
4.9			1
24			1
11.6			1
20.1			1
16.7			1
10.7			0
9			0
2.3			1
3			1
24.2			1
23			1
11			1
18.7			1
18.7			1
31.5			1
10.6			0
30.3			1
19.3			0
10.8			0
24.9			1
6.8			0
8.2			1
2.6			1
5.5			0
9.6			0
33.1			1
8			0
14.7			0
16.6			1
9.7			1
37.2			0
4.5			1
5.6			0
7.7			1
7.3			0
3.8			0
8.1			1
27.6			0
10.9			0
24.4			0
7.3			0
25.8			1
18.5			0
6			1
7.4			1
9			1
2.6			1
8			1
21.8			1
45.1			1
4			1
28.7			1
5.9			1
48.6			1
9.3			0
18			1
30.3			1
29.6			1
6			0
24.6			1
6.4			0
10			0
12			0
17			1
7			1
17.3			0
29			1
13			0
16			0
15			0
3			0
10			1
10			1
11			0
6			0
33			1
17			1
1			1
17			0
12			1
5			1
16			1
13			1
4			1
25			1
5.1			0
55			1
32			1
6.3			0
21			1
17.1			1
17.1			1
17.1			1
17.1			1
12			1
2			0
24			1
22			1
17			1
8			0
3			0
1			0
17.1			0
10.3			1
17.4			1
10.7			0
14.7			0
12			1
60			1
9			0
11.9			0
5.6			1
8			0
2			1
19			0
8			1
11				1
16.8				0
9.7				1
2				0
7.1				0
12.2				0
0.8				0
4.5				1
0.6				1
11				0
49.7				1
20.8				0
1.7				1
72.3				1
1.4				0
2				0
13.1				1
16				1
9.9				0
10				1
13.8				0
3.7				1
4.5				1
6.4				1
13.8				1
8.3				1
9.6				1
4.3				0
5.4				1
16.6				1
22				1
5.6				1
11.1				1
39.5				1
5.3				1
10				1
5.9				1
2.3				0
8.2				0
4.2				1
8.8				1
7.8				0
12.7				0
6.7				1
1.3				1
7.4				1
4.4				1
10				1
8.4				1
4.3				1
1.5				1
3.6				1
2				1
3				0
36				0
17.1				0
17.1				1
17.1				1

## Sheet: Panel B
PACC (N=156)
HR	lower 95% CI	Upper 95% CI	p-value
0.4364	0.3421	0.5567	<0.0001
Classical-Like (N=58)
HR	lower 95% CI	Upper 95% CI	p-value
0.8775	0.634	1.214	0.4401
T790M-Like (N=68)
HR	lower 95% CI	Upper 95% CI	p-value
2.629	1.761	3.926	<0.0001
Ex20ins (N=76)
HR	lower 95% CI	Upper 95% CI	p-value
1.759	1.274	2.43	<0.0001
Exon 18 (N=87)
HR	95% CI lower limit	95% CI upper limit	p-value
0.4956	0.3839	0.6397	<0.0001
Exon 19 (N=19)
HR	95% CI lower limit	95% CI upper limit	p-value
0.79	0.4695	1.329	0.6559
Exon 20 (N=195)
HR	95% CI lower limit	95% CI upper limit	p-value
1.804	1.42	2.29	<0.0001
Exon 21 (N=63)
HR	95% CI lower limit	95% CI upper limit	p-value
1.034	0.7574	1.411	0.8327

## Sheet: Panel C
Time (Months)	1st Gen (N=17)	2nd Gen (N=25)	3rd Gen (N=11)
24.3945	1				0 = censored
9.07397	1				1 = event
41.063	1
14.53	1
28.31	1
8.48	1
23.93	1
0.62	1
0.46	1
9.99	1
10.98	1
1.05	1
21.76	1
2.17	1
41.9836	1
3.02	1
4.04	1
1.35		1
2.07		0
2.99		1
4.21		0
4.37		1
4.6		1
4.93		0
5.98		0
8.12		1
8.38		1
8.48		1
13.15		0
14.93		1
16.08		0
17.75		1
19.27		0
20.02		1
21.01		0
21.67		1
24		0
28.04		1
36.16		1
36.79		1
53.06		1
55.3		1
2.93			1
5.26			1
4.11			1
5.72			0
1.15			1
4.14			1
1.28			1
8.98			1
19.53			1
4.14			1
6.35			1

## Sheet: Panel D
PACC mutations
1st Gen (N=17)				2nd Gen (N=25)				3rd Gen (N=11)
HR	lower 95% CI	Upper 95% CI	p-value	HR	lower 95% CI	Upper 95% CI	p-value	HR	lower 95% CI	Upper 95% CI
0.515	0.2109	1.258	0.0632	0.2587	0.08519	0.7853	0.0001	1	0.4162	2.403
Non-PACC mutations
1st Gen (N=10)				2nd Gen (N=19)				3rd Gen (N=18)
HR	lower 95% CI	Upper 95% CI	p-value	HR	lower 95% CI	Upper 95% CI	p-value	HR	lower 95% CI	Upper 95% CI
1.293	0.6876	2.43	0.8857	0.919	0.436	1.937	0.5333	1	0.4889	2.046
Exon 18
1st (N=10)				2nd (N=19)				3rd (N=11)
HR	lower 95% CI	Upper 95% CI	p-value	HR	lower 95% CI	Upper 95% CI	p-value	HR	lower 95% CI	Upper 95% CI
0.7156	0.2848	1.798	0.41	0.4495	0.1695	1.192	0.0343	1	0.3969	2.519
Exon 19
1st (N=10)				2nd (N=3)				3rd (N=6)
HR	lower 95% CI	Upper 95% CI	p-value	HR	lower 95% CI	Upper 95% CI	p-value	HR	lower 95% CI	Upper 95% CI
1.216	0.3502	4.225	0.2235	0.5067	0.1254	2.047	0.7131	1	0.2501	3.999
Exon 20
1st (N=8)				2nd (N=12)				3rd (N=4)
HR	lower 95% CI	Upper 95% CI	p-value	HR	lower 95% CI	Upper 95% CI	p-value	HR	lower 95% CI	Upper 95% CI
0.9217	0.3672	2.314	0.7235	0.7083	0.215	2.325	0.2144	1	0.3508	2.851
Exon 21
1st (N=14)				2nd (N=4)				3rd (N=8)
HR	lower 95% CI	Upper 95% CI	p-value	HR	lower 95% CI	Upper 95% CI	p-value	HR	lower 95% CI	Upper 95% CI
1.005	0.3654	2.763	0.8542	0.4993	0.1473	1.693	0.5524	1	0.3225	3.101

## Sheet: Panel E
Time (months)	PACC (N=25)	Non-PACC (N=13)
1.35	1			0 = censored
2.07	0			1 = event
2.99	1
4.21	0
4.37	1
4.6	1
4.93	0
5.98	0
8.12	1
8.38	1
8.48	1
13.15	0
14.93	1
16.08	0
17.75	1
19.27	0
20.02	1
21.01	0
21.67	1
24	0
28.04	1
36.16	1
36.79	1
53.06	1
55.3	1
23.67		1
16.9		1
7.13		1
3.02		1
33.01		1
9.99		1
17.92		1
15.09		1
11.51		1
2		1
2		1
1		1
4		1
