# Supplementary material for: Structure-based classification predicts drug response in EGFR-mutant NSCLC
Source: Nature. 2021 Sep 15;597(7878):732–7. doi: 10.1038/s41586-021-03898-1 (PMC8481125; doi:10.1038/s41586-021-03898-1)
Supplement: Supplementary file 7 — Source Data Extended Data Fig. 1 [file 41586_2021_3898_MOESM7_ESM.xlsx]

## Sheet: Panel A
Not applicable

## Sheet: Panel B
all mutations including classical (>1%)
	Weighted Frequency across databases
Ex19del	29.3116
L858R	20.7943
T790M	12.392
G719X	3.76191
E709X	1.16348
E709_T710 delinsD	0.772871
A767_V769dupASV	1.18695
S768I	1.75978
S768dupSVD	1.13779
C797S	1.19893
L861Q	2.07234

## Sheet: Panel C
Time (Months)	Classical EGFR (N=264)	Exon 18 Atypical (N=40)	Exon 19 Atypical (N=19)	Exon 20 Atypical (N=15)	Exon 21 Atypical (N=26)
7	0									0 = censored
23	1									1 = Event
17	1
9	1
14	1
15	1
31	1
23	0
7	1
12	1
6	0
16	1
10	1
24	0
7	1
11	1
31	0
11	1
14	1
10	0
31	0
9	1
28	0
28	0
12	1
2	1
8	0
9	1
9	0
7	1
15	1
9	0
13	1
9	1
0	1
10	1
20	0
21	0
20	0
19	1
6.5	0
15	1
11	0
19	1
18	1
15	0
9	1
5.5	1
4	0
2	1
12	0
12	1
13	1
8	1
4	0
3	1
1	1
0.5	0
10	0
11	0
10	1
3	1
4	0
6	1
8	0
17	1
2	1
11	1
14	0
44	1
11	1
9	1
22	1
13	1
9	1
79	1
13	1
82	0
4	1
12	0
14	1
36	1
21	1
19	1
23	1
13	1
32	1
37	1
64	0
31	1
9	1
3	1
14	1
36	1
19	1
11	1
25	1
14	1
11	1
0	1
12	0
11	1
12	1
14	1
36	1
5	0
25	1
7	1
22	1
13	0
14	1
26	1
6	1
5	1
15	1
8	1
19	1
8	1
30	0
44	1
17.47	0
2.73	1
26.37	0
4	1
21.43	0
23.73	0
10.47	1
15.4	1
5.37	1
16	0
12.47	1
14.4	0
19.03	0
19.93	0
8.27	1
4.67	1
15.93	0
13.63	0
15.07	0
11.17	0
20.4	0
17.5	0
4.63	0
12.07	0
15.7	0
4.4	1
12.13	0
1.9	0
7.4	0
22.67	0
5.03	1
10.1	1
12.67	1
23.83	0
6.13	0
21.87	0
17.93	0
20.63	0
6.43	1
20.17	0
21.2	0
19.07	1
12.47	1
3.23	1
18.07	0
7.27	1
16.8	0
8.13	0
18.93	0
18.53	0
17.7	0
17.03	0
11.1	1
4.43	1
16.33	1
14.63	0
13.6	0
2.47	1
8.3	1
15.1	0
16.03	0
9.43	1
1.63	1
3.93	1
2.67	0
2.13	1
5.77	1
13.33	0
12.67	0
13.2	0
11.53	1
6.17	0
15.1	0
12.33	0
6.03	1
6.23	0
10.33	0
5.77	1
10.97	0
10.33	0
4	1
10.73	0
10.67	0
10.03	1
8.43	0
9	0
2.13	0
8.37	0
6.77	1
9.97	0
8.13	0
8.6	0
5.43	0
7.07	0
6.03	0
9.33	0
4.93	0
6.53	0
6.5	0
5.33	0
10.6	0
5.93	0
5.73	0
5.5	0
4.3	0
4.83	0
4.2	0
3.13	0
1.73	0
3.13	1
2.13	0
2.47	0
13.97	1
2.77	0
0.7	0
2.03	1
5.1	0
4.06667	0
9.33333	1
14.9667	0
4.13333	1
19.4667	0
5.63333	1
6.93333	1
6.76667	0
19.9	0
10.5	0
9.1	1
15.3667	1
12.5667	0
12.2667	1
11.2333	0
2.03333	1
4.16667	0
23.6667	0
3.06667	1
25.3333	0
6.2	0
24.8667	0
28.6	0
2.03333	0
14.6667	0
25.2333	1
9.16667	1
24		1
16.08		0
4.93		0
5.98		1
3.02		1
53.06		1
20.02		1
17.75		1
36.16		1
55.3		1
19.27		1
28.04		1
36.79		1
4.6		1
13.15		1
8.12		1
2.07		1
14.93		1
2.93		1
24.3945		1
41.063		1
14.53		1
28.31		1
0.46		1
9.99		1
1.05		1
2.17		1
41.9836		1
4.01		1
5.26		1
21.47		1
4.11		1
7.59		1
1.28		1
17.37		0
6.35		1
17.46		0
21.01		1
5.52		1
11.05		1
23.67			1
9.99			1
21.67			1
4.99726			1
9.07397			1
8.48			1
18.18			0
10.98			1
15.02			1
4.83			1
3.02			1
4.04			1
1.81			1
5.72			0
5.26			1
8.98			1
24.76			1
19.53			1
4.14			1
1.35				1
2.99				1
4.21				0
4.37				1
23.93				1
0.62				1
21.76				1
1.15				1
4.14				1
4.6				1
1.6				1
17.92				1
15.09				1
11.51				1
8.38				1
16.9					1
7.13					1
8.48					1
33.01					1
47.18					1
0.95					1
26.79					1
25.05					1
10.65					1
15.55					1
13.02					1
2.99					1
1.22					1
6.02					1
12					1
2.3					1
0.99					1
8.05					1
14.73					1
2					1
2.6					1
9.83					1
23.28					0
7.36					1
22.09					1
2.07					1

## Sheet: Panel D
Time (Months)	Classical EGFR (N=120)	Atypical EGFR (N=42)
7	0			0 = censored
23	1			1 = Event
17	1
9	1
14	1
15	1
31	1
23	0
7	1
12	1
6	0
16	1
10	1
24	0
7	1
11	1
31	0
11	1
14	1
10	0
31	0
9	1
28	0
28	0
12	1
2	1
8	0
9	1
9	0
7	1
15	1
9	0
13	1
9	1
0	1
10	1
20	0
21	0
20	0
19	1
6.5	0
15	1
11	0
19	1
18	1
15	0
9	1
5.5	1
4	0
2	1
12	0
12	1
13	1
8	1
4	0
3	1
1	1
0.5	0
10	0
11	0
10	1
3	1
4	0
6	1
8	0
17	1
2	1
11	1
14	0
44	1
11	1
9	1
22	1
13	1
9	1
79	1
13	1
82	0
4	1
12	0
44	1
14	1
36	1
21	1
19	1
23	1
13	1
32	1
37	1
64	0
31	1
9	1
3	1
14	1
36	1
19	1
11	1
25	1
14	1
11	1
0	1
12	0
11	1
12	1
14	1
36	1
5	0
25	1
7	1
22	1
13	0
14	1
26	1
6	1
5	1
15	1
8	1
19	1
8	1
30	0
4.99726		1
24.3945		1
9.07397		1
41.063		1
14.5315		1
47.1781		1
28.3069		1
8.48219		1
23.9342		1
0.953425		1
18.1808		0
26.7945		1
0.624658		1
0.460274		1
25.0521		1
10.652		1
9.99452		1
10.9808		1
15.0247		1
15.5507		1
1.05205		1
13.0192		1
2.99178		1
1.21644		1
6.01644		1
12		1
2.30137		1
21.7644		1
4.83288		1
2.16986		1
41.9836		1
4.01096		1
3.02466		1
0.986301		1
4.04384		1
1.80822		1
8.0548		1
2		1
2		1
1.5		1
2		1
2		1

## Sheet: Panel E
Time (Months)	Classical EGFR (N=28)	Atypical EGFR (N=39)
5.1	0
4.0667	0
9.3333	1
14.967	0
4.1333	1
19.467	0
5.6333	1
6.9333	1
6.7667	0
19.9	0
10.5	0
9.1	1
15.3667	1
12.5667	0
12.2667	1
11.2333	0
2.03333	1
4.16667	0
23.6667	0
3.06667	1
25.3333	0
6.2	0
24.8667	0
28.6	0
2.03333	0
14.6667	0
25.2333	1
9.16667	1
23.6712		1
24		1
16.8986		1
7.13425		1
16.0767		0
4.93151		0
8.48219		1
1.34794		1
5.98356		1
3.02466		1
53.063		1
20.0219		1
17.7534		1
36.1644		1
33.0082		1
55.2986		1
19.2658		1
2.99178		1
9.99452		1
21.6657		1
28.0438		1
36.789		1
4.60274		1
4.20822		0
13.1507		1
4.3726		1
8.12055		1
2.07123		1
14.926		1
17.9178		1
21.0082		1
15.0904		1
11.5069		1
8.38356		1
2		1
1		1
1		1
4		1

## Sheet: Panel F
Time (Months)	Classical EGFR (N=116)	Atypical EGFR (N=29)
17.47	0			0 = censored
2.73	1			1 = Event
26.37	0
4	1
21.43	0
23.73	0
10.47	1
15.4	1
5.37	1
16	0
12.47	1
14.4	0
19.03	0
19.93	0
8.27	1
4.67	1
15.93	0
13.63	0
15.07	0
11.17	0
20.4	0
17.5	0
4.63	0
12.07	0
15.7	0
4.4	1
12.13	0
1.9	0
7.4	0
22.67	0
5.03	1
10.1	1
12.67	1
23.83	0
6.13	0
21.87	0
17.93	0
20.63	0
6.43	1
20.17	0
21.2	0
19.07	1
12.47	1
3.23	1
18.07	0
7.27	1
16.8	0
8.13	0
18.93	0
18.53	0
17.7	0
17.03	0
11.1	1
4.43	1
16.33	1
14.63	0
13.6	0
2.47	1
8.3	1
15.1	0
16.03	0
9.43	1
1.63	1
3.93	1
2.67	0
2.13	1
5.77	1
13.33	0
12.67	0
13.2	0
11.53	1
6.17	0
15.1	0
12.33	0
6.03	1
6.23	0
10.33	0
5.77	1
10.97	0
10.33	0
4	1
10.73	0
10.67	0
10.03	1
8.43	0
9	0
2.13	0
8.37	0
6.77	1
9.97	0
8.13	0
8.6	0
5.43	0
7.07	0
6.03	0
9.33	0
4.93	0
6.53	0
6.5	0
5.33	0
10.6	0
5.93	0
5.73	0
5.5	0
4.3	0
4.83	0
4.2	0
3.13	0
1.73	0
3.13	1
2.13	0
2.47	0
13.97	1
2.77	0
0.7	0
2.03	1
2.93		1
5.26		1
21.47		1
14.73		1
4.11		1
7.59		1
5.72055		0
1.15		1
2		1
4.14247		1
5.26027		1
4.6		1
2.6		1
9.83		1
1.28		1
8.98		1
17.3667		0
24.76		1
19.53		1
4.14		1
1.6		1
6.35		1
23.2767		0
7.36438		1
17.46		0
22.0932		1
2.07		1
5.52329		1
11.05		1

## Sheet: Panel G
Months	Atypical EGFR (N = 35)	Classical EGFR (N = 50)
28.0106	0				0 = censored
1.27	1				1 = Event
69.3362	0
6.64102	0
13.6437	0
5.47	1
5.9835	1
17.6217	1
1.87	1
8.54785	1
3.07	1
0.72328	0
3.91229	1
6.87116	1
1.03	1
4.96433	0
21.0737	0
9.63277	1
19.0025	1
25.3805	1
16.3395	1
2.73	1
4.43831	0
2.33	1
2.47	1
4.23	0
1.8	1
27.76	0
1.63	1
8.02183	0
3.3	1
8.67	1
41.3584	1
17.2601	1
4.33968	1
35.6051		1
14.7286		1
38.07		0
17.9176		1
29.1942		0
25.3805		1
67.9554		0
48.6899		1
27.1559		0
0.789032		0
23.0463		0
14.4985		1
21.5998		0
20.5806		0
18.6738		1
15.8464		1
1.87		0
16.0108		1
44.0543		1
45.3365		0
17.9505		0
5.27		1
4.63		1
1.4		1
4.2		1
3.5		1
0.6		1
37.7092		0
12.6574		1
57.5336		0
18.608		1
0.36164		0
4.56981		0
14.4327		1
20.0546		0
18.8381		0
9.7314		1
5.88487		1
4.07667		0
6.54239		1
13.9067		1
2.59723		0
16.4053		0
19.7587		0
20.6792		0
12.7889		1
3.5		1
0.37		1
8.63		1

## Sheet: Panel H
Months	Atypical EGFR Mutations (N = 39)	Classical EGFR mutations (N = 52)
0.1		0		0 = censored
0.3		0		1 = Event
0.4		0
0.5		0
0.63		0
0.7		0
0.8		0
1		0
1.2		0
1.4		0
1.5		0
1.5		0
1.5		0
2		0
2.6		0
3.4		0
3.5		0
3.8		0
4.6		1
4.8		0
4.9		0
5.1		0
5.2		0
6.1		0
6.9		0
8.9		0
11.18		1
12.3		0
12.65		1
13.86		0
14.72		0
16		0
18.8		0
21.5		1
27.1559		1
38.07		0
38.4		1
41.6		1
45.3		1
46.7		1
47.5		0
49.01		1
49.8		1
56.2		0
57.49		0
58.5		1
58.9		1
59.1		1
108.57		0
8.8		0
35.51		1
37.68		1
6.8	0
5.05966	0
2.2	0
0.5	0
42.5	1
33.05	1
28.4	1
1	0
2.5	0
0.7	1
23	1
3.9	1
38.47	1
23	1
4.96	0
19.25	1
26.9082	0
21.06	0
0	0
8.8	0
5.88	1
34.72	1
1.81	0
3.98	0
7.8	1
0.427393	0
3	1
30.9	0
7.75376	0
6.2	1
1.1	0
1	1
8	1
0.6	0
15	0
44	0
28	1
0.33	0
69.3362	0
