# Supplementary material for: Structure-based classification predicts drug response in EGFR-mutant NSCLC
Source: Nature. 2021 Sep 15;597(7878):732–7. doi: 10.1038/s41586-021-03898-1 (PMC8481125; doi:10.1038/s41586-021-03898-1)
Supplement: Supplementary file 9 — Source Data Extended Data Fig. 4 [file 41586_2021_3898_MOESM9_ESM.xlsx]

## Sheet: Panel A
Mutation	rho_exon	rho_groups	delta			See R Source Code for additional information
Ex19del/L792H	0.778571	0.261094	-0.517478
S768I	0.22549	-0.0340557	-0.259546
S768I/V774M	0.737745	0.570691	-0.167054
S784F	0.421569	0.294118	-0.127451
E709K	0.552116	0.444788	-0.107327
L718V	0.830753	0.727554	-0.103199
Ex19del/G724S	0.639286	0.537668	-0.101618
N771dupN/G724S	0.901961	0.803922	-0.0980392
S811F	0.172343	0.0833333	-0.0890093
V774M	0.664216	0.583075	-0.0811404
E709A	0.663571	0.595459	-0.0681115
E709_T710delInsD	0.292054	0.23839	-0.0536636
Ex19del/L718Q	0.435714	0.386997	-0.0487174
Ex19del/G796S	0.7	0.665635	-0.0343653
S768I/V769L	0.593137	0.560372	-0.0327657
L858R/S784F	0.292054	0.262255	-0.0297988
L718Q	0.812178	0.791538	-0.0206398
L858R	0.783282	0.772059	-0.0112229
A763insFQEA	0.52451	0.519608	-0.00490196
Ex19del/T790M	0.867857	0.864286	-0.00357143
Ex19del	0.428571	0.436275	0.00770308
S768dupSVD	0.67402	0.683824	0.00980392
G719A/L861Q	0.748194	0.770898	0.0227038
N771dupN	0.705882	0.784314	0.0784314
E709A G719S	0.77709	0.880289	0.103199
Ex19del/T790M/L718V	0.664286	0.775	0.110714
L747_K754delInsATSPE	0.821429	0.942857	0.121429
H773insNPH	0.708333	0.830882	0.122549
E709K G719S	0.799794	0.927761	0.127967
G719A/R776C	0.508772	0.640867	0.132095
A767insASV	0.708333	0.845588	0.137255
L858R/T790M/L792H	0.564286	0.703571	0.139286
G719A	0.686275	0.834881	0.148607
Ex19del/T790M/G724S	0.642857	0.792857	0.15
G719S	0.663571	0.818369	0.154799
S768dupSVD/V769M	0.610294	0.769608	0.159314
L858R/V834L	0.486068	0.64951	0.163442
T725M	0.517028	0.691176	0.174149
E709K/L858R	0.488132	0.678922	0.190789
L833F	0.347781	0.539216	0.191434
L861Q	0.432405	0.642157	0.209752
D770insNPG	0.696078	0.914216	0.218137
L833V	0.246646	0.473039	0.226393
Ex19del/L718V	0.55	0.77709	0.22709
L718Q/T790M	0.47162	0.729618	0.257998
L861R	0.465428	0.730392	0.264964
V769L	0.585784	0.851393	0.265609
A763insLQEA	0.343137	0.64951	0.306373
L747P	0.446429	0.75645	0.310021
G724S	0.323013	0.638803	0.315789
Ex19del/T790M/C797S	0.446429	0.764706	0.318277
G724S/T790M	0.347781	0.682147	0.334365
R776C	0.210784	0.547988	0.337203
S720P	-0.176471	0.186275	0.362745
L858R/T790M/C797S	0.335397	0.713106	0.377709
K754E	0.360714	0.740196	0.379482
L858R/G724S	-0.00722394	0.380805	0.388029
L858R/T790M/L718Q	0.413829	0.810114	0.396285
L747S	0.392857	0.80805	0.415192
K757R	0.264286	0.711042	0.446757
L858R/T790M/L718V	0.318885	0.76677	0.447884
L858R/L792H	0.353973	0.803922	0.449948
S768I/T790M	0.409314	0.875	0.465686
D761N	0.05	0.52451	0.47451
Ex19del/T854I	0.285714	0.768834	0.48312
Ex19del/T790M/L792H	0.147575	0.667699	0.520124
L858R/L718Q	0.312693	0.845201	0.532508
T790M	0.343137	0.917857	0.57472
L858R/C797S	-0.0423117	0.53354	0.575851
R776H	0.291667	0.890609	0.598942
G719S/T790M	0.329205	0.95	0.620795
L858R/T790M/V843I	0.182663	0.828571	0.645909
L858R/L718V	0.223942	0.876161	0.652219
G719A/T790M	0.19711	0.917857	0.720747
I740dupIPVAK	0.110714	0.859649	0.748935
L858R/T790M	0.118679	0.910714	0.792035
Ex19del/C797S	-0.403571	0.432405	0.835976

## Sheet: Panel C
Mutation	rho_exon	rho_groups	delta			See R Source Code for additional information
Ex19del/L792H	0.564286	0.261094	-0.303192
S768I	0.171569	-0.0340557	-0.205624
L861Q	0.814241	0.642157	-0.172085
Ex19del/G796S	0.821429	0.665635	-0.155794
Ex19del/G724S	0.660714	0.537668	-0.123047
S768I/V774M	0.691176	0.570691	-0.120485
L858R/G724S	0.500516	0.380805	-0.119711
S768I/V769L	0.654412	0.560372	-0.0940402
G719A/R776C	0.719298	0.640867	-0.0784314
G719A	0.911249	0.834881	-0.0763674
S784F	0.365196	0.294118	-0.0710784
A763insFQEA	0.568627	0.519608	-0.0490196
E709A G719S	0.927761	0.880289	-0.0474716
L861R	0.775026	0.730392	-0.0446336
Ex19del/L718V	0.821429	0.77709	-0.0443388
E709K	0.484004	0.444788	-0.0392157
T725M	0.721362	0.691176	-0.0301858
G719A/L861Q	0.79773	0.770898	-0.0268318
V774M	0.607843	0.583075	-0.0247678
L858R/S784F	0.283798	0.262255	-0.0215428
L718Q	0.812178	0.791538	-0.0206398
N771dupN/G724S	0.821078	0.803922	-0.0171569
L747P	0.771429	0.75645	-0.0149786
L858R/L792H	0.816305	0.803922	-0.0123839
G719S	0.828689	0.818369	-0.0103199
E709K G719S	0.936017	0.927761	-0.00825593
L858R	0.760578	0.772059	0.0114809
L747S	0.796429	0.80805	0.011621
E709K/L858R	0.647059	0.678922	0.0318627
S768dupSVD	0.642157	0.683824	0.0416667
E709A	0.552116	0.595459	0.0433437
L858R/L718Q	0.801858	0.845201	0.0433437
L833F	0.477812	0.539216	0.0614035
K757R	0.628571	0.711042	0.0824709
L858R/C797S	0.446852	0.53354	0.0866873
Ex19del/L718Q	0.292857	0.386997	0.0941398
E709_T710delInsD	0.139319	0.23839	0.0990712
L718V	0.626419	0.727554	0.101135
K754E	0.632143	0.740196	0.108053
L858R/L718V	0.754386	0.876161	0.121775
L833V	0.347781	0.473039	0.125258
A763insLQEA	0.517157	0.64951	0.132353
G724S	0.504644	0.638803	0.134159
A767insASV	0.688725	0.845588	0.156863
V769L	0.671569	0.851393	0.179825
R776C	0.365196	0.547988	0.182792
Ex19del	0.246429	0.436275	0.189846
L858R/V834L	0.45098	0.64951	0.198529
D761N	0.321429	0.52451	0.203081
N771dupN	0.580882	0.784314	0.203431
H773insNPH	0.605392	0.830882	0.22549
S768dupSVD/V769M	0.536765	0.769608	0.232843
Ex19del/T854I	0.5	0.768834	0.268834
S811F	-0.252838	0.0833333	0.336171
D770insNPG	0.571078	0.914216	0.343137
I740dupIPVAK	0.467857	0.859649	0.391792
Ex19del/C797S	0.00357143	0.432405	0.428833
S720P	-0.27967	0.186275	0.465944
R776H	0.416667	0.890609	0.473942

## Sheet: Panel B & D
See SAS and Txt for source code and additional information
Code for both CART analysis the same, panel B contains T790M-like mutations whereas panels D-F do not contain T790M- like mutations
https://github.com/MD-Anderson-Bioinformatics/EGFR-Structure-Function-Nature-Manuscript

## Sheet: Panel E
rho_exon	rho_groups
0.564286	0.261094
0.171569	-0.0340557
0.814241	0.642157
0.821429	0.665635
0.660714	0.537668
0.691176	0.570691
0.500516	0.380805
0.654412	0.560372
0.719298	0.640867
0.911249	0.834881
0.365196	0.294118
0.568627	0.519608
0.927761	0.880289
0.775026	0.730392
0.821429	0.77709
0.484004	0.444788
0.721362	0.691176
0.79773	0.770898
0.607843	0.583075
0.283798	0.262255
0.812178	0.791538
0.821078	0.803922
0.771429	0.75645
0.816305	0.803922
0.828689	0.818369
0.936017	0.927761
0.760578	0.772059
0.796429	0.80805
0.647059	0.678922
0.642157	0.683824
0.552116	0.595459
0.801858	0.845201
0.477812	0.539216
0.628571	0.711042
0.446852	0.53354
0.292857	0.386997
0.139319	0.23839
0.626419	0.727554
0.632143	0.740196
0.754386	0.876161
0.347781	0.473039
0.517157	0.64951
0.504644	0.638803
0.688725	0.845588
0.671569	0.851393
0.365196	0.547988
0.246429	0.436275
0.45098	0.64951
0.321429	0.52451
0.580882	0.784314
0.605392	0.830882
0.536765	0.769608
0.5	0.768834
-0.252838	0.0833333
0.571078	0.914216
0.467857	0.859649
0.00357143	0.432405
-0.27967	0.186275
0.416667	0.890609

## Sheet: Panel F
Exon	Structure- Function
3.75	85
2.5	90
4.25	83
5.5	77
5.25	80
4.25	83
12.25	51
19.25	23
4.5	82
4.25	84
6.75	73
6.75	73
5.5	88
4.5	83
3.75	85
6.5	75
4.5	82
6.75	73
