# Supplementary material for: Structure-based classification predicts drug response in EGFR-mutant NSCLC
Source: Nature. 2021 Sep 15;597(7878):732–7. doi: 10.1038/s41586-021-03898-1 (PMC8481125; doi:10.1038/s41586-021-03898-1)
Supplement: Supplementary file 10 — Source Data Extended Data Fig. 5 [file 41586_2021_3898_MOESM10_ESM.xlsx]

## Sheet: Panels A-D
Not Applicable

## Sheet: Panels E
1st Gen	2nd Gen	Exon 20	3rd Gen
0.145939	0.004655	0.002607	0.054491
0.088475	0.007985	0.11513	0.01992
0.022018	0.037796	0.008355	0.016095
0.02084	0.005342	0.01015	0.046233
0.491734	0.005792	0.014284	0.081804
0.255019	0.055685	0.014868	0.000626
0.070196	0.089971	0.068859	0.002385
0.08508	0.528502	0.728351	0.031072
0.087518	0.085723	1.23339	0.00139975
0.200386	0.018157	0.031106	0.051757
0.12487	0.033491	0.444648	0.0372723
0.006619	0.186307	0.136695	0.0245039
0.053498	0.325037	0.000523	0.070593
0.048261	0.018389	0.403761	0.058398
0.148817	0.078867	0.006056	0.00128857
0.008593	0.006728	0.00149	0.093252
0.027809	0.06272	0.030345	0.03054
0.059158	0.293913	0.028588	0.08625
0.002241	0.004715	0.003918	0.034149
0.001889	0.003152	0.196461	0.002739
0.009386	0.011037	0.0472	0.038035
0.020973	0.009314	0.001423	0.089145
0.012	0.039566	0.042903	0.024777
0.00554	0.085993	0.001484	0.006132
0.071006	0.002571	0.010348	0.001466
0.22666	0.008458	0.009841	0.011231
0.005851	0.005832	0.111016	0.006716
0.00682	0.259143	0.025719	0.025189
0.099377	0.074564	0.959016	0.053389
0.168166	0.014267	1.08211	0.003768
0.01546	0.038487	0.004475	0.000254
0.066636	0.002159	0.01871	0.000541
0.059368	0.109874	0.173844	0.000843
0.00936	0.025787	0.029837	0.001244
0.018341	0.118149	0.233539	0.006035
0.004664	0.08996	0.310153	0.030128
0.174269	0.064477	0.027609	0.017
0.317896	0.052077	0.587078	0.017162
0.105887	0.118545	0.846678	0.032934
0.00667	0.001643	0.009026	0.078635
0.243052	0.059398	0.002871	0.037018
0.270019	0.038793	0.003195	0.00113319
0.046513	0.105408	0.004982	0.035771
0.00307	0.181383	0.396625	0.045691
0.344669	0.024117	0.473027	0.099575
0.435907	0.005741	0.005254	0.192054
0.037042	0.030622	0.030294	0.024563
0.002811	0.085229	0.03374	0.002085
0.504186	0.003297	0.247352	0.005619
0.349826	0.004861	0.328544	0.003331
0.08924	0.007329	0.363032	0.014499
0.012648	0.032314		0.033968
0.044406	0.065872		0.01568
0.084151	0.009587		0.0328687
0.006423	0.00723		0.045406
0.006549	0.004035		0.036637
0.423677	0.001653		0.274031
0.174903	0.006264		0.0576114
0.022249	0.016481		0.004466
0.313678	0.019255		0.00882
0.445376	0.030498		0.047486
0.228359	0.002064		0.008838
0.029054	0.017238		0.073382
0.004226	0.024989		0.04901
0.113368	0.053457		0.138475
0.406834	0.020384		0.045581
0.675714	0.167259		0.011206
0.001814	0.339496		0.029373
	0.298343		0.032089
	0.111754		0.090545
	0.07295		0.050914
	0.037899		0.189879
	0.065688		0.03861
	0.069549		0.050482
	0.054631		0.150714
	0.004522		0.161609
	0.001484		0.056221
	0.024418		0.003561
	0.016072		0.00115
	0.026898		0.030704
	0.002686		0.020224
	0.000879		0.0351
	0.091097		0.011576
	0.007859		0.116244
	0.131874		0.056757
			0.027529
			0.181814
			0.191238
			0.037971
			0.062613
			0.055067
			0.074834
			0.170282
			0.0341931
			0.130401
			0.009766
			0.000969
			0.0165441
			0.0516471
			0.196634
			0.019574

## Sheet: Panel F
Day	Vehicle						Erlotinib 100mpk						Afatinib 20mpk						Poziotinib 2.5mpk							Osimertinib 5mpk						Osimertinib 25mpk
1	165.888	156.775	153.76	159.526	162.729	178.596	154.422	172.032	148.84	155.682	164.714	156.775	144	156.775	167.936	158.76	159.526	152.806	155.682	177.45	153.76	165.888	159.744	165.888	167.936	154.791	157.604	148.84	167.936	171.113	164.775	147.994	162.662	169.984	155.682	165.528	152.561
3	186.368	163.84	160.744	159.526	162.729	178.596	148.84	175.338	141.398	155.682	164.714	166.887	135.759	117.74	162.729	145.119	150.701	146.072	154.791	185.13	153.76	140.306	139.537	163.84	155.682	136.8	149.916	146.98	175.338	173.225	155.648	141.398	165.528	167.936	146.98	167.706	148.84
6	173.225	178.596	169.984	172.032	175.338	184.049	160.744	127.832	133.2	160.744	150.701	174.24	83.75	40	146.98	108.9	118.588	101.338	124.468	173.225	150.701	121.835	133.2	165.888	160.744	166.887	153.76	151.838	182.952	174.24	150.822	123.576	151.552	143.258	111.925	150.822	144
8	182.952	188.538	177.45	182.952	175.338	190.782	165.888	100.602	127.056	146.98	126.711	172.062	69.5835	32	75	75	109.76	91.2925	124.468	165.888	148.84	112.091	125.316	151.838	149.916	179.56	155.682	141.398	184.049	179.56	159.744	98.3125	136.462	126.15	81.25	144.869	121.838
10	182.952	204.723	185.13	185.13	182.952	207.103	143.258	77.5	121.104	128.797	109.35	172.062	55.6875	13.5	62.5	68.75	81.25	75	111.328	160.744	134.018	99.825	102.85	138.6	124.468	181.804	155.682	98.3125	176.418	181.804	150.822	75	122.4	75	75	105.593	103.518
13	204.723	221.804	193.027	187.308	204.723	224.325	146.072	72.03	121.104	115.34	98.696	157.696	32	4	57.6	62.5	59.7375	72.03	99.144	153.76	111.925	75	94.1015	128.797	120.213	180.774	150.701	105.056	164.775	178.596	152.806	62.5	113.132	68.75	68.75	107.217	110.412
15	221.804	224.325	207.103	239.805	224.325	237.141	152.806	73.2305	115.34	118.588	95.992	133.2	4	4	36	32	66.27	0	83.232	154.791	111.925	70.8295	83.824	115.34	112.896	199.962	157.604	121.835	160.55	176.418	155.648	45.5625	102.344	50.625	62.5	87.079	108.9
17	263.841	230.688	218.05	245.134	230.688	237.141	144.15	50.625	90.75	99.144	71.7925	112.896	4	4	36	21.4375	61.852	70.8295	77.5	130.537	98.315	75	81.12	109.76	93.288	194.208	169.984	126	160.55	185.13	138.384	4	68.75	36	50.625	66.816	102.06
20	243.682	242.47	233.28	261.562	258.75	255.938	122.4	48.6	102.344	94.1015	74.88	105.875	4	4	38.663	13.5	40	55.6875	75	139.537	89.232	70.8295	78.03	104.362	83.75	191.896	136.8	131.4	175.071	197.516	144.869	4	50.625	39.69	24.5	66.816	91.936
22	259.92	242.47	245.134	271.472	320	265.696	114.873	45.5625	90.75	85.176	62.775	100.602	4	4	32.7015	9.375	28.7875	51.304	55.6875	133.2	86.528	63.36	73.75	99.144	78.0325	188.538	154.791	133.2	184.96	203.456	132.095	4	36	34.4	15.75	55.6875	90.584
24	287.086	245.134	225.4	249.158	334.611	280.136	109.33	32	87.48	68.4285	52.92	77.064	4	4	24.5	7.8125	20.25	44.982	54.675	118.588	85.176	61.056	69.629	84.5325	67.3745	196.52	152.806	127.056	200.9	198.832	129.6	4	18	24.5	4	53.24	76.832
26	297.6	262.848	293.327	285.948	349.648	295.074	113.132	50.625	68.75	66.816	48.749	71.25	4	4	15.75	4	13.5	44.1	40	124.468	83.824	62.208	64.512	75.6315	62.422	210.7	147.994	137.677	203.35	188.538	128.797	4	18	13.5	4	55.6875	63.7875
28	347.894	307.242	304	336.2	349.648	292.032	113.132	50.625	62.5	49.923	41.8275	69.629	4	4	13.5	4	9.375	18	50.8475	83.67	87.88	62.208	64.512	55.6315	62.422	205.8	149.916	169	217.728	191.896	141.398	4	18	9.375	4	47.628	55.6875

## Sheet: Panel G
Vehicle	Erlotinib 100mpk	Afatinib 20mpk	Poziotinib 2.5mpk	Osimertinib 5mpk	Osimertinib 25mpk
109.716	-26.7379	-97.2222	-59.6154	32.9535	-97.2972
95.9758	-70.5723	-97.4486	-66.4644	-4.87805	-88.9341
97.7107	-58.0086	-91.9612	-62.8299	13.5448	-94.4848
110.749	-67.9327	-97.4805	-67.3389	29.6494	-97.4307
114.865	-74.6059	-94.1232	-52.8487	12.1461	-71.2266
63.5154	-55.5868	-88.2204	-42.846	-14.1872	-63.4982
			-62.5
