# Supplementary material for: Structure-based classification predicts drug response in EGFR-mutant NSCLC
Source: Nature. 2021 Sep 15;597(7878):732–7. doi: 10.1038/s41586-021-03898-1 (PMC8481125; doi:10.1038/s41586-021-03898-1)
Supplement: Supplementary file 11 — Source Data Extended Data Fig. 6 [file 41586_2021_3898_MOESM11_ESM.xlsx]

## Sheet: Panel A
1st Gen	2nd Gen	Exon 20	3rd Gen
60.2791	0.463273	0.799114	1.23143
18.9075	0.6816	0.578941	2.97377
15.5103	0.850264	0.163824	2.4443
1.46466	0.005823	0.086751	8.91112
11.3632	0.0586847	0.084403	0.779348
60.2791	0.089183	0.007095	7.5024
11.4806	0.196694	0.157547	0.515813
1.74892	0.224844	0.048004	1.86775
9.77959	0.001706	0.057444	1.99114
17.9684	0.0180837	0.09879	4.14135
6.1955	0.262722	0.2454	0.549233
1.04696	0.690585	0.127779	0.968855
16.6974	0.495256	1.08421	0.357571
16.3332	0.00144	0.496478	1.51988
14.3208	0.0194752	0.031134	1.93555
3.2942	0.712266	0.301977	2.33505
5.55223	1.2052	0.075084	0.94861
17.9684	6.73263	0.089734	0.688548
5.83014	0.005285	0.300743	2.46514
0.82954	0.296418	0.226845	1.11572
6.06851	0.233146	0.163824	3.28761
17.9684	0.366842		0.627336
5.8505	1.86476		3.38476
0.454241	0.007052		0.480954
6.11524	0.68208		1.97688
17.9684	0.142166		1.53809
4.69717	1.39626		4.18783
0.483852	0.229947		0.521263
	0.000732		3.5024
	0.416735		0.34555
	0.152228		1.72892
	0.705007		1.51414
	0.464123		3.32918
	0.003963		1.45771
	0.0489818		0.612135
			1.57666
			1.4988
			4.10757
			1.34583

## Sheet: Panel B
Day	Vehicle					Poziotinib 2.5mpk					Osimertinib 5mpk					Osimertinib 25mpk
1	270	289.132	341.172	290.228		298.116	313.326	255.528	290.43	340.736	317.608	323.2	310.464	305.809		288.8	252.05	282.014	272	339.575
3	334.62	504.21	374.062	541.183		159.528	222.376	166.887	182.752	212.544	384	464.64	319.41	298.442		357.575	169.2	496.86	293.327	353.01
5	396.9	488.579	417.874	716.107		137.312	163.35	147.994	133.956	166.635	496.86	525.742	376.544	355.2		382.925	222.95	563.558	307.242	575
8	514.615	509.913	654.336	772.808		107.911	111.392	78.652	87.808	96.8	444.8	454.674	394.944	435.217		401.157	206.494	547.832	274.752	323.2
10	625.216	807.025	567	830.053		124.025	106.171	44	70	55.016	510.3	423.36	342.4	413.343		174.902	116.032	627.361	386.019	412.51
12	691.866	586.558	700.416	1202.76		74.4385	71.25	47.2	75.429	113.715	518.848	604.675	442.786	423.673		326.344	146.072	671.058	318.291	480.019
15	760	710	758.716	1065.67		67.879	54.187	56.3295	98.784	61.364	792.138	622.104	650.25	556.668		436.774	244.688	613.7	411.825	561.834
18	733.902	870.732	1004.3	1360.78		75.483	47.261	48.074	68.4285	93.312	686.07	639.032	534.154	733.163		426.576	249.696	749.7	481.95	689.062
20	805	937.697	1125.8	1544.22		46.746	39.79	49.6125	78.75	109.8	737.326	839.808	582.112	749.088		449.55	276.85	696.245	528.22	721.287
21	968	991.875	1188	1554.8		33.212	37.2645	59.643	78.75	141.537	927.369	779.179	890.624	837.082		488.668	419.832	979.519	552.23	675.491

## Sheet: Panel C
Vehicle	Poziotinib 2.5mpk	Osimertinib 5mpk	Osimertinib 25mpk
258.519	-88.8594	191.985	69.2065
243.053	-88.1068	141.083	66.567
248.212	-76.6589	186.869	247.33
435.717	-72.8851	173.727	103.026
	-58.4612		98.9225

## Sheet: Panel D
EGFR Mutation	Poziotinib	Poziotinib	Poziotinib	Afatinib	Afatinib	Afatinib	Tarlox-TKI	Tarlox-TKI	Tarlox-TKI	Tarlox-TKI	CLN-081	CLN-081	CLN-081	Mobocertinib	Mobocertinib	Mobocertinib	Dacomitinib	Dacomitinib	Dacomitinib	Neratinib	Neratinib	Neratinib	AZ5104	AZ5104	AZ5104
A767insTLA	-0.441891	-0.561583	-0.129292	-0.304105	-0.208093	-0.325697	-0.490249	-0.700232	-0.390516	0.0225341	-0.333208	-0.568384	-0.503969	-0.10588	-0.159471	-0.230567	-0.100734	-0.372772	0.0824688	-1.01489	-0.894119	-0.782317
A767insASV	-0.697524	-0.697406		0.00427689	-0.170706	-0.240055	-0.0178169	0.0435035	-0.0369718		-1.31115	-1.25491	-0.999773	0.258467	0.177224	0.127888	0.51366	0.525507	0.40699	0.702913	0.476389	0.400473	0.0737367	0.0160628	-0.0374648
S768dupSVD	-0.265897	-0.602915	-0.512137	-0.219661	-0.0390448	-0.0790898	-0.544641	-0.721654	-0.518561	-0.370016	-1.20098	-1.72983	-1.49258	-0.580554	-0.578475	-0.642507	-0.0398609	0.0718707	0.219263	-0.341138	-0.368899	0.0468323	0.26679	0.274222	0.236102
S768dupSVD/V769M	-1.10026	-1.11302	-1.09833	0.332772	0.352213	0.401853	-0.516349	-0.671712	-0.325481		-1.46946	-1.6215	-1.54864	-0.293141	-0.347034	-0.170724	0.432286	0.562495	0.467306	0.34668	0.0978476	0.427119	-0.462332	-0.348713	-0.371821
V769insASV	-0.4346	-0.611081	-0.234506	-0.0789665	-0.131562	-0.147197	-0.438172	-0.516349	-0.671712	-0.325481	-0.911818	-0.873983	-0.988334	0.0537915	0.0656554	0.127888	-0.0357766	-0.265751	-0.118947	-0.09488	-0.360684	-0.280986	-0.0256861	-0.0117709	-0.0205366
V769insGSV	-0.627489	-0.429316	-0.814777	-0.409963	-0.498508	-0.487817	-0.541305	-0.926579	-0.854766	-0.621999	-0.794886	-0.797874	-0.877518	-0.162902	-0.0972801	-0.0946961	-0.479574	-0.740216	-0.647592	-0.339933	-0.592948	-0.465246
V769insGVV	-0.418436	-0.413581	-0.44263	-0.383791	-0.441416	-0.353319	-0.54263	-0.974598	-0.832432	-0.496847	-0.23197	-0.263457	-0.221508	0.00353686	-0.238182	-0.0890285	-0.450746	-0.746229	-0.394777	-0.341065	-0.842688	-0.395121
V769insMASVD	-2.278	-0.844113	-0.917847	-0.112515	-0.107768	-0.37678	-0.535185	-0.707896	-0.904361	-0.540762	-0.658001	-0.357375	-0.550817	0.467213	0.207493	-0.0565011	-0.152595	-0.358907	-0.317767	-0.89999	-0.860588	-0.728549	-0.520204	-0.411477	-0.443243
D770insNPG	-0.398073	-0.467255	-0.41837	0.36102	0.284636	0.283924	-0.484083	-0.60491	-0.770912	-0.0896714	-1.01398	-1.05394	-0.949667	0.00456304	0.117401	0.118416	-0.121012	-0.179068	-0.0299866	0.19808	0.082362	0.0629239	0.315117	0.322966	0.312876
D770insSVD	-0.201075	-0.290181	-0.182964	0.127892	0.184434	0.136328	-0.26117	-0.38773	-0.442397	-0.107443	-0.591458	-0.539803	-0.447504	-0.30654	-0.537576	-0.701791	0.170655	0.0555248	0.230909	0.225693	0.114539	0.21898	0.0415006	0.0442505	0.075182
D770del insGY	-0.915348	-0.971582	-1.15575	-0.616595	-0.55417	-0.76344	-0.554832	-1.25943	-1.17025	-0.836812	-1.13311	-1.13674	-1.1146	0.287588	0.307076	0.144766	-0.896482	-0.853317	-0.87993	-0.388841	-0.850383	-0.505866
D770insG	-0.359654	-0.356111	-0.228602	-0.395184	-0.394672	-0.258121	-0.497453	-0.658191	-0.697609	-0.440254	-0.867097	-0.916126	-1.10703	-0.201871	-0.204304	-0.229738	-0.303861	-0.478245	-0.263049	-0.363138	-0.600539	-0.374952	-0.327276	-0.436701	-0.292277
D770insY/H773Y	-0.440269	-0.427833	-0.292429	-0.20071	-0.317597	-0.261445	-0.483238	-0.781492	-0.816733	-0.457635	-0.512988	-0.549364	-0.448269	-0.445592	-0.406156	-0.323969	-0.22583	-0.526877	-0.221673	-0.358615	-0.759664	-0.385816	-0.0345972	0.000527537	-0.150718
N771insHH	-0.356019	-0.353321	-0.215349	0.0629426	0.00549496	0.115305	-0.399793	-0.481228	-0.538039	-0.21075	-0.357686	-0.338529	-0.328096	-0.412612	-0.298993	-0.322101	0.172029	-0.0675146	0.146592	-0.306138	-0.549023	-0.34479
N771insSVDNR	-0.460466	-0.426011		0.34559	0.289154	0.498663	-0.247236	-0.26585	-0.562042	-0.994526	-1.17798	-1.18149	-1.12868	-1.28122	-1.10418	-0.579653	0.51787	0.273013	0.350015	0.782638	0.62439	0.476769	-0.0326011	-0.0442791	-0.0110935
N771dupN	-0.0232489	-0.293111	-0.299695	0.477304	0.460252	0.508842	-0.282038	-0.266862	-0.350269		-0.828572	-0.82564	-0.801746	-0.107393	-0.0248149	-0.0825383	0.664814	0.805478	0.890552	-0.00550268	-0.0299878	-0.0297111	-0.195729	-0.198014	-0.198222
N771dupN/G724S	-1.4927	-0.504803	-0.515575	-0.318565	0.214892	0.276878	-0.123355	-0.0792871	-0.0436467		-0.932631	-0.895964	-0.822501	0.258467	0.177224	0.127888	-0.285719	0.705545	0.589972	-0.178823	0.383183	0.428566	0.272605	0.23264	0.336917
P772insDNP	-0.41804	-0.528375	-0.620653	0.0990433	0.157935	-0.016838	-0.257824	-0.2051	-0.474301	-0.0378398	-0.510064	-0.531305	-0.790653	-0.568938	-0.609312	-0.57202	0.0936667	-0.0130465	-0.00888802	0.451575	0.296343	0.19049	-0.106719	-0.0960531	-0.118
H773insNPH	-0.603728	-0.275391	-0.515849	0.791784	0.793331	0.804012	-0.390817	-0.0873321	-0.268747	0.0602183	-0.235593	-0.25015	-0.289364	-0.666204	-0.585084	-0.620591	-0.144056	0.211982	0.150085	0.546745	0.714704	0.709541	0.678295	0.73538	0.378205
H773insAH	-0.185666	-0.0563378	-0.0829711	0.592115	0.562906	0.585276	-0.346101	-0.354324	-0.44474	-0.0634177	0.0975462	0.172438	0.205114	-1.33695	-1.39683	-0.741615	0.0099528	-0.313971	-0.0676483	0.139842	-0.240764	-0.0304192	0.434544	0.423338	0.405086
H773insH	0.24081	0.260862	0.193789	0.856353	0.891762	0.641522	0.0432213	-0.132907	0.0753527	0.0446121	0.163168	0.304991	0.291257	-0.813349	-0.772411	-0.969357	1.05139	0.929913	0.784068	0.661833	0.58264	0.229981	0.380189	0.412449	0.410607
V774insHV	-0.13083	-0.0352428	0.0487673	0.705862	0.690757	0.730878	-0.216801	-0.19894	-0.0370481		0.253107	0.271124	0.269843	-0.618373	-0.710896	-0.596094	0.180506	-0.238318	-0.0146919	0.225813	0.080033	0.189556	0.42819	0.428436	0.359813
V774insPR	0.076514	0.0535933	0.0163809	0.560796	0.681007	0.703209	-0.123355	-0.0792871	-0.0436467		-0.493644	0.12474	-0.458146	-0.14601	-0.148294	-0.148502	0.311211	0.290833	0.208382	0.99051	0.977751	0.884985	0.690576	0.702519	0.75683

## Sheet: Panel E
Near- Loop (second Gen)	Near- Loop (ex20 specfific)	Far- Loop (second Gen)	Far- Loop (ex20 specific)
0.529391	0.349267	6.25763	0.552356
0.808657	0.068168	1.25325	4.19791
0.129771	0.037916	4.60977	0.238399
0.45948	0.028702	0.361448	1.44764
0.495745	0.119634	0.727942	2.63729
0.753416	0.150738	3.80432	0.089143
3.05651	0.577277	0.788087	1.80995
3.51839	0.313419	0.962221	2.5196
0.200694	0.099147	0.78552	0.143296
0.994519	0.300524	0.529061	1.83979
0.783519	0.074466	6.45277	2.55069
1.24968	0.111754	8.61605	0.229608
0.665806	0.315131	3.37115	0.667277
0.366383	0.455759	1.70892	5.21929
0.30118	0.068859	1.03466	0.711868
2.30815	0.151885	5.1225
3.0968	0.131445	1.01991
2.04937	0.255052	1.47718
0.0787375	0.688132	0.926929
0.330043	1.55321	0.719248
0.761641	0.251471	4.49463
0.741218	0.544622	1.87227
0.587731	1.21249	8.98594
0.398416	0.763543	1.12081
0.338684	0.800227	0.830085
0.343873	1.80761
0.246151	1.21147
0.351677	0.327473
0.253697	1.78757
0.196113	0.61406
0.406142	0.408404
0.312169	0.455128
0.334075	0.131414
0.376099	0.850767
0.214576	1.55321
0.657328	0.261193
0.540814
0.150193	1.04669
0.0897593	1.81698
0.22502	0.405895
2.04831	0.956548
0.784069
1.31421
0.374163	0.349985
0.389828	2.07495
1.41343	1.13218
1.43984
1.54632	0.448901
0.599415	0.87714
0.524872
0.231108	0.935177
0.132981	0.634863
0.287194	1.91806
0.0993826	0.781931
0.136731
0.452497
0.458307
0.368664
0.489349
0.275318
0.552976
0.497339
0.34105
0.415416
0.248797
1.15759
1.24785
0.409567
0.497621
0.408433
2.43824
2.46965
4.42364
0.360664
0.37088
3.0381
6.26128
0.951522
0.652871
0.503228
1.3374
3.16147
1.92054
0.216666
0.830085
1.2189
1.06362
2.11924
0.305887
0.606989
