# Supplementary material for: Structure-based classification predicts drug response in EGFR-mutant NSCLC
Source: Nature. 2021 Sep 15;597(7878):732–7. doi: 10.1038/s41586-021-03898-1 (PMC8481125; doi:10.1038/s41586-021-03898-1)
Supplement: Supplementary file 12 — Source Data Extended Data Fig. 7 [file 41586_2021_3898_MOESM12_ESM.xlsx]

## Sheet: Panel A
Exon 1	Exon 2	Exon 3	Group	EGFR Mutation	Erlotinib	Erlotinib	Erlotinib	Gefitinib	Gefitinib	Gefitinib	AZD3759	AZD3759	AZD3759	Sapatinib	Sapatinib	Sapatinib	Afatinib	Afatinib	Afatinib	Dacomitinib	Dacomitinib	Dacomitinib	Neratinib	Neratinib	Neratinib	Poziotinib	Poziotinib	Poziotinib	Tarlox-TKI	Tarlox-TKI	Tarlox-TKI	CLN-081	CLN-081	CLN-081	AZ5104	AZ5104	AZ5104	Mobocertinib	Mobocertinib	Mobocertinib	Osimertinib	Osimertinib	Osimertinib	Nazartinib	Nazartinib	Nazartinib	Olmutinib	Olmutinib	Olmutinib
19			T790M-like-3S	L747_K754delInsATSPE	1.28243	1.29693	1.17899	1.46176	1.46176		0.682354	0.682354	0.621974	0.866734	0.927024	0.909799	0.11704	0.0670382	0.0339668	0.73422	0.701807	0.77379	0.805596	0.774715	0.737468	-0.0549838	-0.0384535	-0.124115	0.639479	0.742186	0.675662	-3.35711	-3.3073								-2.66108	-2.67933	-2.38295	-3.06168	-3.03655	-2.74529	-4.38549	-4.3877	-3.48831
20			T790M-like-3S	T790M	1.55554	1.55554	1.55554	1.46176	1.46176	0.84701	1.40693	0.983384	1.48163	1.76747	1.83861	1.92428	0.422504	0.630167	0.0583742	0.835503	0.965753	0.320844	0.269225	0.365999	0.0931303	0.707943	0.697797	0.593415	0.68891	0.681539	0.70522	-0.192358	-0.216312	-0.124055	-0.0175194	0.14529	0.00800852	0.0994183	0.112175	0.143584	-0.532893	-0.408227	-1.34815	-0.772696	-0.857826	-1.37286	-1.48619	-1.10854	-1.55608
21	20		T790M-like-3S	L858R/T790M	1.55554	1.55554	1.55554	1.46176	1.46176	1.46176	0.983384	1.73523	1.71375	1.45989	1.72381	1.54164	0.845072	1.11368	1.07055	0.953714	0.995191	1.04659	1.17363	1.02083	1.06714	0.498729	0.54925	-0.262233	1.07733	1.07198	1.08304	-1.70462	-1.70557	-1.71085	-0.747388	-0.73119	-0.77366	-0.0223153	-0.285193	-0.0963555	-1.99104	-1.95632	-1.7636	-1.72419	-1.7168	-1.68518	-2.66134	-4.00059	-4.00059
19	20		T790M-like-3S	Ex19del/T790M	1.35382	1.21719	1.16278	1.43848	1.36082	1.30624	1.27409	0.983384	0.983384	1.04229	1.03356	1.01581	0.70441	0.63113	0.437375	0.873285	0.786327	0.0120559	1.5568	1.5457	1.49455	0.54378	0.711272	0.211756	1.13912	1.19574	1.13584	-2.81222	-2.79301	-2.85774	-0.754682	-0.74049	-0.713491	-0.649118	-0.59139	-0.625561	-1.57687	-1.5765	-2.25593	-1.74308	-1.85959	-2.21779	-3.03001	-3.73349	-4.00059
18	20		T790M-like-3R	L718Q/T790M	1.55554	1.55554	1.55554	0.997309	0.994006	0.920852	0.983384	0.983384	0.983384	1.73866	1.73866	1.73866	0.43436	0.233225	0.333154	0.716303	0.677204	0.642761	1.77828	1.76473	1.60881	0.886872	0.893464	0.594284	1.24927	1.19759	1.20043	-1.64119	-1.46655	-1.66324	1.43539	1.41263	1.42645	1.56582	1.59158	1.72774	0.780343	0.858185	0.610278	-0.475939	-0.410139	-0.642565	-0.448534	-0.393353	-0.50394
18	20		T790M-like-3S	G724S/T790M	1.55554	1.55554	1.55554	1.11728	1.17306	1.17893	0.585662	0.983384	0.983384	1.55978	1.73866	1.73866	0.522147	0.587088	0.541094	1.18496	1.04159	0.992992	0.515541	0.537443	0.476173	0.486935	0.464688	0.445542	0.0801939	-0.00760418	-0.028558	-0.753664	-0.789569		-0.393026	-0.321753	-0.394987	1.53542	1.78232	1.69941	-0.418394	-0.667638	-0.750464	-0.72154	-0.729354	-0.735686	-1.58213	-1.72001	-1.84404
18	20		T790M-like-3S	G719A/T790M	1.55554	1.55554	1.55554	1.49759	1.48468	1.46711	0.983384	0.983384	0.983384	1.73866	1.73866	1.73866	0.209101	-0.0637368	0.164042	-0.0635191	0.106453	-0.209793	0.14999	-0.0907167	-0.167375	-0.910172	0.116141	-1.58726	-0.177947	-0.129369	-0.202536	-1.95127	-1.85054	-1.86741	-0.68502	-0.722549	-0.981873	-0.415299	-0.240493	-0.300882	-0.646723	-0.529195	-0.285019	-1.77557	-1.35842	-1.72109	-2.42253	-1.63445	-2.14224
20	20		T790M-like-3S	S768I/T790M	1.25451	1.24706	1.24706	1.46176	1.46176	1.46176	0.682354	0.983384		1.73866	1.73866		-0.159655	-0.399634	0.0680942	0.0925396	0.12268		-0.156405	-0.211826	-0.100944	0.538273	0.370985	0.477207	1.79999	1.74978	1.78722	-0.907321	-0.999116	-0.914453	0.139223	0.226265	0.254224	1.06882	1.04694	0.982949	-1.7622	-1.53548	-1.7318	-1.70138	-1.71785	-1.69752	-1.69353	-1.58479	-1.73933
21	20	21	T790M-like-3S	L858R/T790M/V843I	1.55554	1.55554	1.55554	1.46176	1.46176	1.46176	0.983384	0.983384	0.983384	1.57314	1.73866	1.73866	0.96454	0.971331	1.10847	1.28678	1.27468	1.34237	1.83053	1.82862	1.86685	0.85328	0.749012	0.541472	1.83462	1.87099	1.84683	-1.09372	-1.17257	-1.14098	-0.0850334	-0.1017	-0.330754	0.112861	0.119991	0.367765	-1.24347	-1.83392	-1.25735	-1.67271	-1.5027	-1.65253	-3.18303	-3.06323	-3.10105
19	20	18	T790M-like-3S	Ex19del/T790M/G724S	1.21849	1.22149	1.3781	1.08913	1.16143	1.19367	0.266233	0.871789		1.21953	0.850928	1.73866	0.086905	-0.112415	0.0516092	0.592841	0.595158	1.34237	0.651905	0.782137		1.24561	1.33148		0.668912	0.664754	0.519107	-0.699572	-0.697676	-0.70177	0.182039	0.28159	0.200598	0.514618	0.490382	0.47648	-1.07296	-0.625823	-0.926981	-1.5951	-1.06322	-1.14467	-2.63604	-2.10578
21	20	18	T790M-like-3R	L858R/T790M/L718Q	1.25451	1.25451	1.25451	1.46176	1.46176	1.46176	0.682354	0.682354	0.682354	1.43763	1.43763	1.43763	1.61258	1.65403	1.61558	1.73782	1.46323	1.72916	1.12035	1.35531	1.07422	1.86216	1.85768	1.81622	2.4836	2.4836	2.4836	0.48501	0.48501	0.48501	1.46308	1.47122	1.49073	2.13564	2.20356	2.17909	0.342787	0.407018	0.341549	-0.0540229	-0.14007	-0.150743	-0.0996801	-0.172127	-0.40775
21	20	18	T790M-like-3R	L858R/T790M/L718V	1.25451	1.25451	1.25451	1.46176	1.46176	1.46176	0.682354	0.682354	0.682354	1.56995	1.60976	1.66828	1.14796	1.07622	1.24235	1.30066	1.31478	1.32912	0.938147	0.899056	0.990423	1.5328	1.47908	1.56417	1.85944	2.4836	1.8915	-0.294778	-0.260829	0.696878	1.25499	1.34409	1.27669	0.780929	0.688835	0.810459	0.0260668	0.0247833	0.0324561	-0.203915	-0.200872	-0.141181	-0.0654891	-0.0704595	-0.0381764
19	20	20	T790M-like-3S	L858R/T790M/L792H	1.32624	1.33202	1.52885	0.8265	0.895371	0.953683	0.983384	0.983384	0.983384	1.73866	1.73866		1.33226	1.26011	1.37472	0.942914	0.815012	0.981095	1.04762	1.39841	1.37126	1.71222	1.65195	1.86134	0.594456	0.695838	0.82602	-4.01366	-4.03069	-4.01778	-0.343311	-0.355388	-0.0622607	0.416394	0.329105	0.719066	-0.569464	-0.868255	-0.39713	-1.57855	-1.6909	-1.40052	-2.7818	-1.99072	-2.6193
21	20	20	T790M-like-3R	Ex19del/T790M/L792H	1.55554	1.93361	2.22427	1.14643	0.807723	1.14643	0.983384	0.983384	0.983384	2.69283	2.47266	2.75212	1.48853	1.68852	1.73306	1.64846	1.7072	1.69944	1.13475	1.46899	1.47531	3.29325	3.29325	3.40536	1.85355	1.91464	1.85355	-3.95556	-3.23894	-3.98556	0.189453	0.13464	0.189453	-0.0524678	-0.0543083	-0.0524678	1.18048	1.2514	1.28546	0.476451	0.68603	0.70142	0.343799	0.340049	0.353708
21	20	20	T790M-like-3R	L858R/T790M/C797S	1.55554	1.55554	1.55554	0.743295	0.703756	0.771817	0.983384	0.983384		1.75848	1.77851	1.91944	1.58388	1.80573	1.90958	1.5684	1.6262	1.66055	1.6589	1.57218	1.63021	2.9943	3.07915	2.7917	1.45021	1.42011	0.880841	0.738251	0.669588	0.657554	1.77961	1.7996	2.04567	2.12535	2.12822	2.13434	1.2492	1.33363	1.34086	0.356699	0.437156	0.467869	0.864748	0.389812	0.407308
19	20	20	T790M-like-3R	Ex19del/T790M/C797S	1.55554	1.55554	1.55554	1.46176	1.46176	1.46176	0.983384	0.983384		1.17466	1.25227	1.2686	1.79651	1.92937	1.95262	1.38203	1.69882	1.60221	1.18036	1.30014	1.64771	3.29325	3.21956	3.29325	1.50421	1.5523	1.5219	0.48501	0.48501	0.48501	1.76194	1.68613	1.7974	2.16333	2.00162	2.0307	1.00586	1.25435	1.31279	0.828289	0.880503	0.369617	0.0902512	0.396148	0.313063
19	20	18	T790M-like-3S	Ex19del/T790M/L718V	1.25451	1.25451	1.25451	1.46176	1.46176		0.682354	0.682354	0.682354	1.43763	1.43763	1.43763	0.864045	0.946774	0.653121	1.9062	1.9062	2.03221	1.52005	1.76127	1.48111	1.14853	1.18873	1.2585	2.17803	2.2941	2.06338	-2.52041	-2.56065		-0.154304	-0.215405	-0.095551	0.516153	0.468352	0.458477	-0.0404009	0.0332972	0.294919	-0.689419	-0.493944	-0.596822	-1.70174	-1.68107	-1.6157
[truncated: 27 more columns]

## Sheet: Panel B
1st Gen	2nd Gen	Exon 20	3rd Gen	EGFR /HDAC	ALK	PKC
18.0247	1.18586	0.000466	0.002805	0.23377	1.43085	0.516567
28.9575	5.46519	0.667128	0.001195	0.560366	0.446893	0.416134
4.60411	5.93586	1.12546	0.000136	0.352663	1.12603	0.15812
7.97845	0.849257	1.31459	0.000691	0.82621	0.707792	1.21405
35.9368	4.87393	0.019633	0.00433	0.854966	0.491597	1.00838
21.6486	2.68559	0.177666	0.00278108	2.44264	0.547673	0.257812
21.82	6.06071	0.756502	0.00242886	0.819814	1.129	0.509873
70.5022	1.80689	0.001513	0.0116628	0.737059	0.405595	0.750112
35.9368	4.67068	0.183703	0.046108	0.652613	1.49009	0.283051
28.9575	4.92042	0.239125	0.077372		2.24631	0.419141
6.74431	10.5852	0.002884	0.00403713		0.987132	0.236927
38.8605	10.0038	0.704147	0.0251719		1.25533	1.82516
17.8737	12.3595	3.03203	0.012834		0.77737	0.099754
23.5463	2.41392	9.54e-05	0.019571		0.20548	0.074574
12.6821	11.9529	0.587078	0.000794		0.156107	1.34679
10.7323	4.02586	3.32629	0.003154		1.56857	1.43753
17.9684	4.87052	0.012955	0.013975		0.686474	4.77626
28.9575	34.1338	0.166741	0.033598			0.801732
4.81232	3.42324	0.486428	0.019519			0.414777
27.3923	14.3808	0.032	0.012647			3.89982
25.49	6.88592	0.183925	0.000406			0.129761
7.85135	89.6165	1.30199	0.003578			0.061828
9.62464	40.3688	0.115255	0.009604			0.69678
54.7845	15.885	1.61909	0.00320969			0.792857
35.9368	154.405	10.8245	0.00259383			0.496894
30.4305	21.1303	0.07336	0.021647			3.93998
9.62464	8.29126	0.693443	0.052582
54.7845	19.8989	1.64906	0.029938
29.5806	56.3617	0.199678	0.466672
28.9575	5.19793	1.6734	0.268558
8.02053	1.31364	3.11971	0.028843
54.7845	0.919531		0.004757
17.7647	0.96806		0.0372732
28.9575	0.485146		0.035295
7.21848	0.677832		0.000501
54.7845	0.802993		0.00346671
35.9368	3.77648		0.026528
28.9575	0.442341		0.011397
9.62464	0.326213		0.009757
48.9974	3.94925		0.087022
19.0249	0.753525		0.00108
14.1332	1.28195		0.00928717
4.64485	0.701398		0.048113
26.1523	2.93458		0.024531
	60.1888		0.041665
	10.4715		0.140941
	20.058		0.003464
	69.5598		0.021659
	5.40763		0.019702
	70.9704		0.021497
	1.03989		0.019414
	9.95004		0.0142574
	5.27089		0.00523626
	19.5282		0.042345
	4.19712		0.024977
			0.000771
			0.003553
			0.015186
			0.066119
			0.146511
			0.061175
			0.005075
			0.02974
			0.028493
			0.029839

## Sheet: Panel C
1st Gen	2nd Gen	Exon 20	3rd Gen	EGFR /HDAC	ALK	PKC
17.9684	42.4437	3.05499	2.31675	1.18099	2.17616	0.893628
28.9575	45.7778	29.865	0.771362	0.419691	0.698941	0.700992
4.81232	15.9066	149.165	0.619587	0.868968	0.66371	2.0759
27.3923	70.1198	2.01057	0.833942	0.510108	0.283904	0.1121
17.9684	304.507	19.661	0.68151	1.40091	0.964485	0.206863
28.9575	14.4833	5.79551	11.8705	1.23985	0.631533	0.190204
4.81232	20.6543	0.264	1.06606	0.409156	0.425053	0.067985
41.4847	8.7935	1.48573	0.659152		0.519552	0.768515
96.4531	33.6324	0.884952	0.87537		2.40123	0.358339
11.4807	151.583	4.89715	0.806188		0.822304	0.074704
9.62464	44.5643	78.1099	0.641304		0.512738	0.706868
451.671	48.5067	134.685	0.540359		0.470547	0.332303
35.9368	24.3189	3.05499	17.4296		3.81887	0.703629
5.50193	457.357	56.3549	4.29229		0.98216	0.358179
9.62464	74.9695	117.785	2.21764			7.03994
66.8207	61.1661	0.26238	0.754212			0.205464
35.9368	41.6899	26.6027	4.63416			0.102044
28.9575	41.8707	43.0891	1.10469			1.75856
9.62464	435.302	0.169338	20.4099			0.787592
17.1293	20.7024	0.427994	2.64884			1.42402
35.9368	79.0826	48.3135	4.11072			3.78817
9.37838	38.0325		1.06598
9.62464	26.5136		32.2946
54.7845	462.301		23.2891
35.9368	33.6196		16.2157
14.3649	2.19438		5.55699
7.70035	4.78406		1.92562
48.6194	52.9394		0.829786
	6.48681		14.6411
	16.4596		26.1734
	3.55609		5.77364
	12.0515		0.316967
	3.23932		0.357878
	2.9245		0.771782
	1.0406		1.57648
			3.513
			0.258066
			0.186715
			0.1985
			0.90215
			0.13948
			26.1734
