# Supplementary material for: Structure-based classification predicts drug response in EGFR-mutant NSCLC
Source: Nature. 2021 Sep 15;597(7878):732–7. doi: 10.1038/s41586-021-03898-1 (PMC8481125; doi:10.1038/s41586-021-03898-1)
Supplement: Supplementary file 13 — Source Data Extended Data Fig. 8 [file 41586_2021_3898_MOESM13_ESM.xlsx]

## Sheet: Panels A-E, & G-I
Not Applicable

## Sheet: Panel E
Vehicle	Erlotinib 100mpk	Afatinib 20mpk	Poziotinib 2.5mpk	Osi 5mpk	Osi 25mpk
599.504	100.678	145.786	-66.0414	209.509	341.746
632.358	72.5328	150.977	-68.9707	260.407	134.121
296.861	151.32	86.5856	-57.7423	626.427	405.291
549.433	153.254	67.7616	-86.5007	282.846	175.305
346.694	57.7973	50.5995	-62.4639	345.433	79.5122
