# Supplementary material for: Structure-based classification predicts drug response in EGFR-mutant NSCLC
Source: Nature. 2021 Sep 15;597(7878):732–7. doi: 10.1038/s41586-021-03898-1 (PMC8481125; doi:10.1038/s41586-021-03898-1)
Supplement: Supplementary file 14 — Source Data Extended Data Fig. 10 [file 41586_2021_3898_MOESM14_ESM.xlsx]

## Sheet: Panel A
	Classical-like (N=91)	T790M-like (N=103)	Ex20ins (N=120)	PACC (N=193)
Response Rate	61.5385	20.3883	20	63.7306

## Sheet: Panel B
	Exon 18 (N=133)	Exon 19 (N=22)	Exon 20 (N=294)	Exon 21 (N=79)
Response Rate	60.1504	68.1818	31.6151	58.2278

## Sheet: Panel C
Months	Exon 18 (N=87)	Exon 19 (N=19)	Exon 20 (n=195)	Exon 21 (N=63)
9.7	1					0 = censored
7.1	0					1 = event
12.2	0
0.8	0
4.5	1
11	0
16	1
5	1
12	1
3.8	0
10.5	0
7	1
21	1
2	0
1	0
4.5	1
4	0
6	1
19	0
4.9	1
16.7	1
2.3	1
3	1
11	1
18.7	1
31.5	1
10.6	0
19.3	0
10.8	0
24.9	1
9.6	0
33.1	1
8	0
37.2	0
4.5	1
5.6	0
7.3	0
3.8	0
27.6	0
24.4	0
7.3	0
25.8	1
6	1
7.4	1
9	1
2.6	1
8	1
21.8	1
45.1	1
4	1
28.7	1
48.6	1
18	1
30.3	1
29.6	1
6	0
24.6	1
6.4	0
12	0
17.3	0
13	0
10	1
10	1
11	0
6	0
17	1
16	1
13	1
5.1	0
55	1
6.3	0
21	1
17.1	1
17.1	1
17.1	1
2	0
22	1
17.1	0
10.3	1
17.4	1
10.7	0
12	1
60	1
9	0
2	1
19	0
8	1
2.7		1
8.5		1
2		0
6.3		1
1.8		1
9		1
9		1
19.8		0
12		1
9		1
8.4		0
24		1
4		0
10.7		0
9		0
24.2		1
23		1
18.7		1
14.7		0
3.8			1
3			0
6			1
3.8			1
2.8			1
2.8			1
4.6			1
4.6			1
2.2			1
4.2			0
1.4			1
7.9			1
5.6			1
5.2			1
2.6			1
3			1
5.8			1
6.4			1
23.7			0
10.1			1
14.9			1
1			1
3.8			1
10.2			1
5.2			0
5.7			0
6			0
5.6			1
4.4			1
1.7			1
5.5			1
13.8			1
9.6			0
2.6			1
8.3			1
11			1
6.7			1
3.4			1
6.3			1
2.7			1
6.3			1
1.9			1
5.9			1
7.2			1
8.2			1
6.2			1
21.8			1
7			1
2.4			1
2.8			1
3.6			1
4.9			1
19.5			0
3.6			1
5.7			1
2.8			1
12			1
1.7			1
1.8			1
10.6			1
6.4			1
3.2			1
5.7			1
5.9			1
3.6			1
5.4			1
39			1
36			1
9.1			1
2.6			1
2.7			1
0.9			1
2.7			1
11.9			1
4.5			1
3.7			1
5.3			1
2.6			1
4.2			1
6.7			0
5.4			1
5.6			1
2.7			1
4.2			1
5.3			1
5.5			1
4.8			1
11			1
5			1
2.1			1
1.8			1
2.9			1
2.7			1
3.9			1
5.9			1
8.2			1
1.6			1
3.9			1
8.3			1
7.2			1
42.5			1
5.4			1
3.3			1
4.2			1
2.2			1
15.6			1
5.7			1
36.1			1
6.4			1
26.7			1
8.2			1
2.8			1
24.6			1
6.5			1
2			1
9			1
0.7			1
8.9			1
3.7			1
2.8			1
8.4			1
43.6			0
2.7			1
10.1			1
8.5			1
7.4			1
5.2			1
23			0
2			0
2			1
4			1
4			1
10			0
4			1
7			1
11			1
37			0
14.2			1
5.2			1
10			1
12			1
5.4			0
0.6			1
13.1			1
13.8			0
8.2			1
6			1
10.6			1
35.9			1
2.6			0
15.9			1
26			1
9			1
6			0
15.6			1
6.6			1
24.2			0
41.3			0
15.4			0
20.7			1
5.5			1
5			1
6			1
18			0
16			1
11			1
24			1
11.6			1
20.1			1
30.3			1
6.8			0
2.6			1
14.7			0
16.6			1
10.9			0
18.5			0
5.9			1
17			1
29			1
16			0
15			0
3			0
33			1
17			0
12			1
5			1
4			1
25			1
12			1
24			1
17			1
3			0
1			0
11.9			0
5.6			1
8			0
11				1
16.8				0
2				0
49.7				1
20.8				0
1.7				1
72.3				1
1.4				0
9.9				0
10				1
3.7				1
4.5				1
6.4				1
13.8				1
8.3				1
9.6				1
4.3				0
5.4				1
16.6				1
22				1
5.6				1
11.1				1
39.5				1
5.3				1
10				1
5.9				1
2.3				0
8.2				0
4.2				1
8.8				1
7.8				0
12.7				0
6.7				1
1.3				1
7.4				1
4.4				1
10				1
8.4				1
4.3				1
1.5				1
3.6				1
2				1
3				0
36				0
17.1				0
17.1				1
17.1				1
2.5				1
5.3				1
2.7				1
3.7				1
8.2				1
5.5				0
9.7				1
7.7				1
8.1				1
9.3				0
10				0
7				1
1				1
32				1
17.1				1
8				0
16				1

## Sheet: Panel D
Time (Months)	1st Gen (N=25)	2nd Gen (N=13)	3rd Gen (N=18)							0 = censored
4.99726	1									1 = event
47.18	1
0.95	1
18.18	0
26.79	1
25.05	1
10.65	1
15.02	1
15.55	1
13.02	1
2.99	1
1.22	1
6.02	1
12	1
2.3	1
4.83	1
4.01	1
0.99	1
1.81	1
8.05	1
1.5	1
2	1
1	1
2	1
2	1
23.67		1
16.9		1
7.13		1
3.02		1
33.01		1
9.99		1
17.92		1
15.09		1
11.51		1
2		1
2		1
1		1
4		1
21.47			1
14.73			1
7.59			1
2			1
5.26			1
4.6			1
2.6			1
9.83			1
17.37			0
24.76			1
1.6			1
23.28			0
7.36			1
17.46			0
22.09			1
2.07			1
5.52			1
11.05			1

## Sheet: Panel E
Time (Months)	1st Gen (N=10)	2nd Gen (N=19)	3rd Gen (N=11)
24.3945	1				0 = censored
41.063	1				1 = event
14.53	1
28.31	1
0.46	1
9.99	1
1.05	1
2.17	1
41.9836	1
4.01	1
24		1
16.08		0
4.93		0
5.98		1
3.02		1
53.06		1
20.02		1
17.75		1
36.16		1
55.3		1
19.27		1
28.04		1
36.79		1
4.6		1
13.15		1
8.12		1
2.07		1
14.93		1
21.01		1
2.93			1
5.26			1
21.47			1
4.11			1
7.59			1
1.28			1
17.37			0
6.35			1
17.46			0
5.52			1
11.05			1

## Sheet: Panel F
Time (Months)	1st Gen (N=10)	2nd Gen (N=3)	3rd Gen (N=6)
4.99726	1				0 = censored
9.07397	1				1 = event
8.48	1
18.18	0
10.98	1
4.83	1
3.02	1
4.04	1
1.81	1
15.72	1
23.67		1
9.99		1
21.67		1
5.72			0
5.26			1
8.98			1
24.76			1
19.53			1
4.14			1

## Sheet: Panel G
Time (Months)	1st Gen (N=8)	2nd Gen (N=12)	3rd Gen (N=4)
1.5	1				0 = censored
2	1				1 = event
1	1
2	1
2	1
23.93	1
0.62	1
21.76	1
2		1
2		1
1		1
4		1
1.35		1
2.99		1
4.21		0
4.37		1
17.92		1
15.09		1
11.51		1
8.38		1
1.15			1
4.14			1
4.6			1
1.6			1

## Sheet: Panel H
Time (Months)	1st Gen (N=14)	2nd Gen (N=4)	3rd Gen (N=8)			0 = censored
47.18	1					1 = event
0.95	1
26.79	1
25.05	1
10.65	1
15.55	1
13.02	1
2.99	1
1.22	1
6.02	1
12	1
2.3	1
0.99	1
8.05	1
16.9		1
7.13		1
8.48		1
33.01		1
14.73			1
2			1
2.6			1
9.83			1
23.28			0
7.36			1
22.09			1
2.07			1
